# Supplementary material for: Bis­(methane­sulfonato-κO)(5,10,15,20-tetra­phenyl­porphyrinato-κ4 N,N′,N′′,N′′′)tin(IV) chloro­form tris­olvate
Source: Acta Crystallogr Sect E Struct Rep Online. 2012 Apr 18;68(Pt 5):m626. doi: 10.1107/S1600536812015875 (PMC3344358; doi:10.1107/S1600536812015875)
Supplement: Supplementary file 1 [file e-68-0m626-sup1.cif]

##############################################################################
#                                                                            #
# This CIF contains the data in a paper accepted for publication in          #
# Acta Crystallographica Section E. It conforms to the requirements of       #
# Notes for Authors for Acta Crystallographica Section E, and has been       #
# peer reviewed under the auspices of the IUCr Commission on Journals.       #
#                                                                            #
# Full details of the Crystallographic Information File format               #
# are given in the paper "The Crystallographic Information File (CIF):       #
# a New Standard Archive File for Crystallography" by S. R. Hall, F. H.      #
# Allen and I. D. Brown [Acta Cryst. (1991), A47, 655-685].                  #
#                                                                            #
# The current version of the core CIF dictionary is obtainable from          #
# ftp://ftp.iucr.org/pub/cif_core.dic.                                       #
#                                                                            #
# Software is freely available for graphical display of the structure(s)     #
# in this CIF. For information consult the CIF software page                 #
# http://www.iucr.org/resources/cif/software.                                #
#                                                                            #
# This file may be used for bona fide research purposes within the           #
# scientific community so long as proper attribution is given to the journal # 
# article from which it was obtained.                                        #
#                                                                            #
##############################################################################
data_I
_audit_creation_method     SHELXL
_chemical_name_systematic
;
Bis(methanesulfonato-\k<i>O</i>)(5,10,15,20-tetraphenylporphyrinato-
\k^4^<i>N</i>,<i>N</i>'',<i>N</i>'',<i>N</i>''')tin(IV) chloroform trisolvate
;
_chemical_name_common     ?
_chemical_formula_moiety     'C46 H34 N4 O6 S2 Sn, 3(C H Cl3)'
_chemical_formula_sum     'C49 H37 Cl9 N4 O6 S2 Sn'
_chemical_formula_iupac     '[Sn (C44 H28 N4) (C H3 O3 S)2], 3C H Cl3'
_chemical_formula_weight     1279.69
_chemical_melting_point     ?
_symmetry_cell_setting     monoclinic
_symmetry_space_group_name_H-M     'C 2/c'
_symmetry_space_group_name_Hall     '-C 2yc'
loop_
    _symmetry_equiv_pos_as_xyz
    'x, y, z'
    '-x, y, -z+1/2'
    'x+1/2, y+1/2, z'
    '-x+1/2, y+1/2, -z+1/2'
    '-x, -y, -z'
    'x, -y, z-1/2'
    '-x+1/2, -y+1/2, -z'
    'x+1/2, -y+1/2, z-1/2'
_cell_length_a     25.379(2)
_cell_length_b     11.6269(9)
_cell_length_c     20.860(3)
_cell_angle_alpha     90.00
_cell_angle_beta     120.9340(10)
_cell_angle_gamma     90.00
_cell_volume     5279.9(9)
_cell_formula_units_Z     4
_cell_measurement_reflns_used     9494
_cell_measurement_theta_min     2.52
_cell_measurement_theta_max     27.55
_cell_measurement_temperature     150(2)
_exptl_crystal_description     block
_exptl_crystal_colour     violet
_exptl_crystal_size_max     0.26
_exptl_crystal_size_mid     0.19
_exptl_crystal_size_min     0.16
_exptl_crystal_density_diffrn     1.610
_exptl_crystal_density_meas     ?
_exptl_crystal_density_method     'not measured'
_exptl_crystal_F_000     2568
_exptl_absorpt_coefficient_mu     1.071
_exptl_absorpt_correction_type     multi-scan
_exptl_absorpt_process_details     '(<i>SADABS</i>; Bruker, 2009)'
_exptl_absorpt_correction_T_min     0.7652
_exptl_absorpt_correction_T_max     0.8482
_exptl_special_details     ?
_diffrn_ambient_temperature     150(2)
_diffrn_radiation_type     MoK\a
_diffrn_radiation_wavelength     0.71073
_diffrn_radiation_source     'Turbo X-ray'
_diffrn_radiation_monochromator     Multilayer
_diffrn_measurement_device_type     'Bruker APEXII CCD'
_diffrn_measurement_method     '\f and \w scans'
_diffrn_detector_area_resol_mean     ?
_diffrn_reflns_number     22613
_diffrn_reflns_av_R_equivalents     0.0346
_diffrn_reflns_av_sigmaI/netI     0.0277
_diffrn_reflns_theta_min     1.87
_diffrn_reflns_theta_max     25.99
_diffrn_reflns_theta_full     25.99
_diffrn_measured_fraction_theta_max     1.000
_diffrn_measured_fraction_theta_full     1.000
_diffrn_reflns_limit_h_min     -31
_diffrn_reflns_limit_h_max     31
_diffrn_reflns_limit_k_min     -14
_diffrn_reflns_limit_k_max     14
_diffrn_reflns_limit_l_min     -24
_diffrn_reflns_limit_l_max     25
_refine_special_details
;
Refinement of <i>F</i>^2^ against ALL reflections. The weighted <i>R</i>-factor
<i>wR</i> and goodness of fit <i>S</i> are based on <i>F</i>^2^, conventional
<i>R</i>-factors <i>R</i> are based on <i>F</i>, with <i>F</i> set to zero for
negative <i>F</i>^2^. The threshold expression of <i>F</i>^2^ >
2\s(<i>F</i>^2^) is used only for calculating <i>R</i>-factors(gt) <i>etc</i>.
and is not relevant to the choice of reflections for refinement.
<i>R</i>-factors based on <i>F</i>^2^ are statistically about twice as large
as those based on <i>F</i>, and <i>R</i>-- factors based on ALL data will be
even larger.
;
_reflns_number_total     5192
_reflns_number_gt     4525
_reflns_threshold_expression     >2sigma(I)
_refine_ls_structure_factor_coef     Fsqd
_refine_ls_matrix_type     full
_refine_ls_R_factor_all     0.0390
_refine_ls_R_factor_gt     0.0329
_refine_ls_wR_factor_gt     0.0837
_refine_ls_wR_factor_ref     0.0879
_refine_ls_goodness_of_fit_ref     1.043
_refine_ls_restrained_S_all     1.043
_refine_ls_number_reflns     5192
_refine_ls_number_parameters     331
_refine_ls_number_restraints     0
_refine_ls_hydrogen_treatment     constr
_refine_ls_weighting_scheme     calc
_refine_ls_weighting_details
        'calc w=1/[\s^2^(Fo^2^)+(0.0404P)^2^+12.8121P] where P=(Fo^2^+2Fc^2^)/3'
_atom_sites_solution_hydrogens     geom
_atom_sites_solution_primary     direct
_atom_sites_solution_secondary     difmap
_refine_ls_shift/su_max     0.000
_refine_ls_shift/su_mean     0.000
_refine_diff_density_max     0.908
_refine_diff_density_min     -0.856
_refine_ls_extinction_method     none
_refine_ls_extinction_coef     ?
loop_
    _atom_type_symbol
    _atom_type_description
    _atom_type_scat_dispersion_real
    _atom_type_scat_dispersion_imag
    _atom_type_scat_source
    'C' 'C' 0.0033 0.0016
                         'International Tables Vol C Tables 4.2.6.8 and 6.1.1.4'
    'H' 'H' 0.0000 0.0000
                         'International Tables Vol C Tables 4.2.6.8 and 6.1.1.4'
    'N' 'N' 0.0061 0.0033
                         'International Tables Vol C Tables 4.2.6.8 and 6.1.1.4'
    'O' 'O' 0.0106 0.0060
                         'International Tables Vol C Tables 4.2.6.8 and 6.1.1.4'
    'S' 'S' 0.1246 0.1234
                         'International Tables Vol C Tables 4.2.6.8 and 6.1.1.4'
    'Sn' 'Sn' -0.6537 1.4246
                         'International Tables Vol C Tables 4.2.6.8 and 6.1.1.4'
    'Cl' 'Cl' 0.1484 0.1585
                         'International Tables Vol C Tables 4.2.6.8 and 6.1.1.4'
_computing_data_collection     'APEX2 (Bruker, 2009)'
_computing_cell_refinement     'SAINT (Bruker, 2009)'
_computing_data_reduction     'SAINT (Bruker, 2009)'
_computing_structure_solution     'SHELXS97 (Sheldrick, 2008)'
_computing_structure_refinement     'SHELXL97 (Sheldrick, 2008)'
_computing_molecular_graphics     'SHELXTL (Sheldrick, 2008)'
_computing_publication_material     'SHELXTL (Sheldrick, 2008)'
loop_
    _atom_site_type_symbol
    _atom_site_label
    _atom_site_fract_x
    _atom_site_fract_y
    _atom_site_fract_z
    _atom_site_U_iso_or_equiv
    _atom_site_adp_type
    _atom_site_calc_flag
    _atom_site_refinement_flags
    _atom_site_occupancy
    _atom_site_symmetry_multiplicity
    _atom_site_disorder_assembly
    _atom_site_disorder_group
    Sn Sn1 0.0000 0.0000 0.0000 0.02057(8) Uani d S 1 2 . .
    S S1 0.14343(3) -0.07734(6) 0.12355(4) 0.02780(15) Uani d . 1 1 . .
    O O1 0.07563(8) -0.07458(16) 0.09584(10) 0.0297(4) Uani d . 1 1 . .
    O O2 0.16993(10) 0.03546(19) 0.14721(12) 0.0408(5) Uani d . 1 1 . .
    O O3 0.15589(10) -0.13277(19) 0.07136(12) 0.0416(5) Uani d . 1 1 . .
    N N1 -0.05688(9) -0.08286(17) 0.02948(11) 0.0233(4) Uani d . 1 1 . .
    N N2 0.00374(9) 0.14274(17) 0.06239(11) 0.0228(4) Uani d . 1 1 . .
    C C1 -0.08282(12) -0.1898(2) 0.00474(14) 0.0256(5) Uani d . 1 1 . .
    C C2 -0.12325(13) -0.2100(2) 0.03274(15) 0.0299(6) Uani d . 1 1 . .
    H H2A -0.1465 -0.2779 0.0255 0.036 Uiso calc R 1 1 . .
    C C3 -0.12243(12) -0.1162(2) 0.07092(15) 0.0291(6) Uani d . 1 1 . .
    H H3A -0.1456 -0.1058 0.0946 0.035 Uiso calc R 1 1 . .
    C C4 -0.08066(12) -0.0349(2) 0.06968(14) 0.0250(5) Uani d . 1 1 . .
    C C5 -0.06792(12) 0.0747(2) 0.10157(14) 0.0247(5) Uani d . 1 1 . .
    C C6 -0.10283(12) 0.1116(2) 0.13798(14) 0.0261(5) Uani d . 1 1 . .
    C C7 -0.08757(13) 0.0719(3) 0.20824(15) 0.0335(6) Uani d . 1 1 . .
    H H7A -0.0543 0.0199 0.2342 0.040 Uiso calc R 1 1 . .
    C C8 -0.12063(14) 0.1076(3) 0.24057(17) 0.0408(7) Uani d . 1 1 . .
    H H8A -0.1093 0.0815 0.2892 0.049 Uiso calc R 1 1 . .
    C C9 -0.16933(15) 0.1800(3) 0.20320(19) 0.0429(8) Uani d . 1 1 . .
    H H9A -0.1922 0.2031 0.2254 0.051 Uiso calc R 1 1 . .
    C C10 -0.18547(16) 0.2199(3) 0.1334(2) 0.0464(8) Uani d . 1 1 . .
    H H10A -0.2194 0.2706 0.1076 0.056 Uiso calc R 1 1 . .
    C C11 -0.15213(14) 0.1861(3) 0.10063(17) 0.0372(7) Uani d . 1 1 . .
    H H11A -0.1632 0.2141 0.0525 0.045 Uiso calc R 1 1 . .
    C C12 -0.02762(11) 0.1554(2) 0.09967(13) 0.0239(5) Uani d . 1 1 . .
    C C13 -0.01197(12) 0.2649(2) 0.13580(15) 0.0279(6) Uani d . 1 1 . .
    H H13A -0.0268 0.2958 0.1657 0.033 Uiso calc R 1 1 . .
    C C14 0.02779(12) 0.3169(2) 0.12005(15) 0.0271(5) Uani d . 1 1 . .
    H H14A 0.0460 0.3904 0.1372 0.033 Uiso calc R 1 1 . .
    C C15 0.03759(11) 0.2412(2) 0.07293(14) 0.0239(5) Uani d . 1 1 . .
    C C16 0.07386(11) 0.2634(2) 0.04160(14) 0.0243(5) Uani d . 1 1 . .
    C C17 0.10721(12) 0.3760(2) 0.06105(14) 0.0248(5) Uani d . 1 1 . .
    C C18 0.08175(16) 0.4711(3) 0.0177(2) 0.0612(12) Uani d . 1 1 . .
    H H18A 0.0417 0.4664 -0.0253 0.073 Uiso calc R 1 1 . .
    C C19 0.11340(17) 0.5748(3) 0.0354(2) 0.0643(12) Uani d . 1 1 . .
    H H19A 0.0947 0.6405 0.0048 0.077 Uiso calc R 1 1 . .
    C C20 0.17068(14) 0.5828(2) 0.09582(18) 0.0375(7) Uani d . 1 1 . .
    H H20A 0.1926 0.6534 0.1077 0.045 Uiso calc R 1 1 . .
    C C21 0.19643(16) 0.4888(3) 0.1391(2) 0.0595(11) Uani d . 1 1 . .
    H H21A 0.2366 0.4940 0.1819 0.071 Uiso calc R 1 1 . .
    C C22 0.16519(15) 0.3853(3) 0.1222(2) 0.0525(9) Uani d . 1 1 . .
    H H22A 0.1841 0.3202 0.1531 0.063 Uiso calc R 1 1 . .
    C C23 0.17079(15) -0.1659(3) 0.20286(17) 0.0421(7) Uani d . 1 1 . .
    H H23A 0.2154 -0.1752 0.2265 0.063 Uiso calc R 1 1 . .
    H H23B 0.1509 -0.2414 0.1878 0.063 Uiso calc R 1 1 . .
    H H23C 0.1613 -0.1304 0.2384 0.063 Uiso calc R 1 1 . .
    C C24 0.22194(17) 0.5661(3) 0.3870(2) 0.0504(8) Uani d . 1 1 . .
    H H24A 0.2647 0.5432 0.4016 0.061 Uiso calc R 1 1 . .
    Cl Cl1 0.17224(7) 0.51173(11) 0.29855(8) 0.0916(4) Uani d . 1 1 . .
    Cl Cl2 0.20717(7) 0.51221(9) 0.45494(8) 0.0788(4) Uani d . 1 1 . .
    Cl Cl3 0.21860(5) 0.71697(8) 0.38628(6) 0.0621(3) Uani d . 1 1 . .
    C C25 0.0212(4) 0.6766(7) 0.2678(6) 0.070(2) Uani d P 0.50 1 . .
    H H25 0.0622 0.6907 0.3138 0.084 Uiso calc PR 0.50 1 . .
    Cl Cl4 0.02877(7) 0.75684(14) 0.20677(9) 0.1048(5) Uani d . 1 1 . .
    Cl Cl5 0.0137(3) 0.5484(3) 0.2778(3) 0.146(3) Uani d P 0.50 1 . .
loop_
    _atom_site_aniso_label
    _atom_site_aniso_U_11
    _atom_site_aniso_U_22
    _atom_site_aniso_U_33
    _atom_site_aniso_U_12
    _atom_site_aniso_U_13
    _atom_site_aniso_U_23
    Sn1 0.02249(13) 0.01973(13) 0.02126(13) -0.00515(9) 0.01251(10) -0.00170(9)
    S1 0.0274(3) 0.0302(3) 0.0260(3) 0.0002(3) 0.0140(3) 0.0005(3)
    O1 0.0265(9) 0.0327(10) 0.0275(10) -0.0020(8) 0.0122(8) 0.0053(8)
    O2 0.0397(12) 0.0418(11) 0.0446(12) -0.0139(10) 0.0244(10) -0.0095(10)
    O3 0.0509(13) 0.0439(12) 0.0353(11) 0.0098(10) 0.0259(10) 0.0010(9)
    N1 0.0262(11) 0.0218(10) 0.0237(11) -0.0053(8) 0.0140(9) -0.0017(8)
    N2 0.0259(11) 0.0218(10) 0.0241(11) -0.0060(8) 0.0152(9) -0.0030(8)
    C1 0.0266(13) 0.0231(12) 0.0258(13) -0.0050(10) 0.0126(11) 0.0008(10)
    C2 0.0332(14) 0.0280(13) 0.0348(15) -0.0083(11) 0.0220(12) -0.0005(11)
    C3 0.0315(14) 0.0304(14) 0.0322(14) -0.0073(11) 0.0213(12) -0.0028(11)
    C4 0.0256(13) 0.0277(12) 0.0233(13) -0.0044(10) 0.0137(11) 0.0011(10)
    C5 0.0261(13) 0.0280(13) 0.0212(12) -0.0025(10) 0.0131(11) 0.0002(10)
    C6 0.0280(13) 0.0268(13) 0.0277(13) -0.0093(10) 0.0173(11) -0.0062(10)
    C7 0.0316(14) 0.0431(16) 0.0285(14) -0.0044(12) 0.0174(12) 0.0006(12)
    C8 0.0428(17) 0.0565(19) 0.0331(16) -0.0188(15) 0.0267(14) -0.0111(14)
    C9 0.0468(18) 0.0452(18) 0.056(2) -0.0129(15) 0.0406(17) -0.0177(15)
    C10 0.0442(18) 0.0385(17) 0.068(2) 0.0040(14) 0.0366(18) 0.0015(16)
    C11 0.0398(16) 0.0370(16) 0.0408(17) 0.0028(13) 0.0250(14) 0.0057(13)
    C12 0.0270(13) 0.0249(12) 0.0202(12) -0.0012(10) 0.0124(10) 0.0002(10)
    C13 0.0297(13) 0.0272(13) 0.0290(14) -0.0026(11) 0.0167(12) -0.0045(11)
    C14 0.0305(13) 0.0211(12) 0.0286(13) -0.0039(10) 0.0143(11) -0.0027(10)
    C15 0.0235(12) 0.0222(12) 0.0230(12) -0.0034(10) 0.0098(10) -0.0005(10)
    C16 0.0247(12) 0.0220(12) 0.0249(13) -0.0036(10) 0.0119(11) 0.0006(10)
    C17 0.0272(13) 0.0219(12) 0.0293(13) -0.0052(10) 0.0174(11) -0.0025(10)
    C18 0.0387(18) 0.0378(18) 0.063(2) -0.0121(15) -0.0052(17) 0.0162(17)
    C19 0.049(2) 0.0291(16) 0.074(3) -0.0094(15) 0.0023(19) 0.0189(17)
    C20 0.0394(16) 0.0238(13) 0.0507(18) -0.0099(12) 0.0242(15) -0.0067(13)
    C21 0.0374(18) 0.0354(18) 0.063(2) -0.0132(14) -0.0052(17) 0.0039(16)
    C22 0.0418(18) 0.0301(16) 0.052(2) -0.0078(13) 0.0004(16) 0.0109(14)
    C23 0.0398(17) 0.0498(18) 0.0309(15) 0.0100(14) 0.0140(13) 0.0115(14)
    C24 0.056(2) 0.053(2) 0.055(2) 0.0161(17) 0.0373(18) 0.0061(17)
    Cl1 0.0975(10) 0.0843(9) 0.0691(8) -0.0046(7) 0.0257(7) -0.0116(6)
    Cl2 0.1253(11) 0.0547(6) 0.0981(9) 0.0140(6) 0.0872(9) 0.0121(5)
    Cl3 0.0740(6) 0.0512(5) 0.0733(6) 0.0138(5) 0.0466(6) 0.0105(5)
    C25 0.059(5) 0.060(5) 0.083(7) -0.006(3) 0.031(5) -0.009(4)
    Cl4 0.0796(9) 0.1124(11) 0.1096(11) 0.0073(8) 0.0395(8) 0.0276(9)
    Cl5 0.169(6) 0.0757(16) 0.248(8) 0.053(3) 0.146(6) 0.069(3)
_geom_special_details
;
All e.s.d.'s (except the e.s.d. in the dihedral angle between two l.s. planes)
are estimated using the full covariance matrix. The cell e.s.d.'s are taken
into account individually in the estimation of e.s.d.'s in distances, angles
and torsion angles; correlations between e.s.d.'s in cell parameters are only
used when they are defined by crystal symmetry. An approximate (isotropic)
treatment of cell e.s.d.'s is used for estimating e.s.d.'s involving l.s.
planes.
;
loop_
    _geom_bond_atom_site_label_1
    _geom_bond_atom_site_label_2
    _geom_bond_site_symmetry_2
    _geom_bond_distance
    _geom_bond_publ_flag
    Sn1 N1 . 2.074(2) ?
    Sn1 N1 5 2.074(2) ?
    Sn1 N2 5 2.081(2) ?
    Sn1 N2 . 2.081(2) ?
    Sn1 O1 . 2.1184(18) ?
    Sn1 O1 5 2.1185(18) ?
    S1 O3 . 1.434(2) ?
    S1 O2 . 1.440(2) ?
    S1 O1 . 1.5077(19) ?
    S1 C23 . 1.760(3) ?
    N1 C1 . 1.377(3) ?
    N1 C4 . 1.378(3) ?
    N2 C12 . 1.377(3) ?
    N2 C15 . 1.380(3) ?
    C1 C16 5 1.394(4) ?
    C1 C2 . 1.437(4) ?
    C2 C3 . 1.344(4) ?
    C2 H2A . 0.9500 ?
    C3 C4 . 1.431(3) ?
    C3 H3A . 0.9500 ?
    C4 C5 . 1.397(4) ?
    C5 C12 . 1.403(3) ?
    C5 C6 . 1.496(4) ?
    C6 C11 . 1.386(4) ?
    C6 C7 . 1.388(4) ?
    C7 C8 . 1.383(4) ?
    C7 H7A . 0.9500 ?
    C8 C9 . 1.361(5) ?
    C8 H8A . 0.9500 ?
    C9 C10 . 1.374(5) ?
    C9 H9A . 0.9500 ?
    C10 C11 . 1.390(4) ?
    C10 H10A . 0.9500 ?
    C11 H11A . 0.9500 ?
    C12 C13 . 1.427(4) ?
    C13 C14 . 1.354(4) ?
    C13 H13A . 0.9500 ?
    C14 C15 . 1.433(4) ?
    C14 H14A . 0.9500 ?
    C15 C16 . 1.400(4) ?
    C16 C1 5 1.394(4) ?
    C16 C17 . 1.498(3) ?
    C17 C18 . 1.363(4) ?
    C17 C22 . 1.369(4) ?
    C18 C19 . 1.389(5) ?
    C18 H18A . 0.9500 ?
    C19 C20 . 1.352(5) ?
    C19 H19A . 0.9500 ?
    C20 C21 . 1.353(4) ?
    C20 H20A . 0.9500 ?
    C21 C22 . 1.383(4) ?
    C21 H21A . 0.9500 ?
    C22 H22A . 0.9500 ?
    C23 H23A . 0.9800 ?
    C23 H23B . 0.9800 ?
    C23 H23C . 0.9800 ?
    C24 Cl1 . 1.733(4) ?
    C24 Cl2 . 1.756(4) ?
    C24 Cl3 . 1.756(4) ?
    C24 H24A . 1.0000 ?
    C25 Cl5 . 1.530(9) ?
    C25 Cl4 . 1.667(10) ?
    C25 Cl4 2 1.858(9) ?
    C25 H25 . 1.0000 ?
    Cl4 C25 2 1.858(9) ?
    Cl5 Cl5 2 0.999(10) ?
    Cl5 C25 2 1.745(9) ?
loop_
    _geom_angle_atom_site_label_1
    _geom_angle_atom_site_label_2
    _geom_angle_atom_site_label_3
    _geom_angle_site_symmetry_1
    _geom_angle_site_symmetry_3
    _geom_angle
    _geom_angle_publ_flag
    N1 Sn1 N1 . 5 180.00(7) ?
    N1 Sn1 N2 . 5 90.01(8) ?
    N1 Sn1 N2 5 5 89.99(8) ?
    N1 Sn1 N2 . . 89.99(8) ?
    N1 Sn1 N2 5 . 90.01(8) ?
    N2 Sn1 N2 5 . 180.0 ?
    N1 Sn1 O1 . . 87.77(8) ?
    N1 Sn1 O1 5 . 92.23(8) ?
    N2 Sn1 O1 5 . 89.52(8) ?
    N2 Sn1 O1 . . 90.48(8) ?
    N1 Sn1 O1 . 5 92.23(8) ?
    N1 Sn1 O1 5 5 87.77(8) ?
    N2 Sn1 O1 5 5 90.47(8) ?
    N2 Sn1 O1 . 5 89.53(8) ?
    O1 Sn1 O1 . 5 180.0 ?
    O3 S1 O2 . . 115.02(13) ?
    O3 S1 O1 . . 111.86(12) ?
    O2 S1 O1 . . 110.60(12) ?
    O3 S1 C23 . . 108.45(14) ?
    O2 S1 C23 . . 108.75(15) ?
    O1 S1 C23 . . 101.19(13) ?
    S1 O1 Sn1 . . 132.25(11) ?
    C1 N1 C4 . . 108.6(2) ?
    C1 N1 Sn1 . . 125.42(17) ?
    C4 N1 Sn1 . . 125.57(16) ?
    C12 N2 C15 . . 108.3(2) ?
    C12 N2 Sn1 . . 125.80(16) ?
    C15 N2 Sn1 . . 125.87(16) ?
    N1 C1 C16 . 5 126.7(2) ?
    N1 C1 C2 . . 107.4(2) ?
    C16 C1 C2 5 . 125.9(2) ?
    C3 C2 C1 . . 108.1(2) ?
    C3 C2 H2A . . 125.9 ?
    C1 C2 H2A . . 125.9 ?
    C2 C3 C4 . . 108.2(2) ?
    C2 C3 H3A . . 125.9 ?
    C4 C3 H3A . . 125.9 ?
    N1 C4 C5 . . 126.3(2) ?
    N1 C4 C3 . . 107.7(2) ?
    C5 C4 C3 . . 125.9(2) ?
    C4 C5 C12 . . 126.2(2) ?
    C4 C5 C6 . . 116.8(2) ?
    C12 C5 C6 . . 117.0(2) ?
    C11 C6 C7 . . 118.9(3) ?
    C11 C6 C5 . . 119.5(2) ?
    C7 C6 C5 . . 121.6(2) ?
    C8 C7 C6 . . 120.3(3) ?
    C8 C7 H7A . . 119.8 ?
    C6 C7 H7A . . 119.8 ?
    C9 C8 C7 . . 120.4(3) ?
    C9 C8 H8A . . 119.8 ?
    C7 C8 H8A . . 119.8 ?
    C8 C9 C10 . . 120.2(3) ?
    C8 C9 H9A . . 119.9 ?
    C10 C9 H9A . . 119.9 ?
    C9 C10 C11 . . 120.0(3) ?
    C9 C10 H10A . . 120.0 ?
    C11 C10 H10A . . 120.0 ?
    C6 C11 C10 . . 120.1(3) ?
    C6 C11 H11A . . 119.9 ?
    C10 C11 H11A . . 119.9 ?
    N2 C12 C5 . . 125.8(2) ?
    N2 C12 C13 . . 108.0(2) ?
    C5 C12 C13 . . 126.2(2) ?
    C14 C13 C12 . . 108.1(2) ?
    C14 C13 H13A . . 126.0 ?
    C12 C13 H13A . . 126.0 ?
    C13 C14 C15 . . 107.8(2) ?
    C13 C14 H14A . . 126.1 ?
    C15 C14 H14A . . 126.1 ?
    N2 C15 C16 . . 125.7(2) ?
    N2 C15 C14 . . 107.8(2) ?
    C16 C15 C14 . . 126.5(2) ?
    C1 C16 C15 5 . 126.3(2) ?
    C1 C16 C17 5 . 117.0(2) ?
    C15 C16 C17 . . 116.7(2) ?
    C18 C17 C22 . . 118.0(3) ?
    C18 C17 C16 . . 121.4(2) ?
    C22 C17 C16 . . 120.6(2) ?
    C17 C18 C19 . . 121.0(3) ?
    C17 C18 H18A . . 119.5 ?
    C19 C18 H18A . . 119.5 ?
    C20 C19 C18 . . 120.3(3) ?
    C20 C19 H19A . . 119.8 ?
    C18 C19 H19A . . 119.8 ?
    C19 C20 C21 . . 119.1(3) ?
    C19 C20 H20A . . 120.4 ?
    C21 C20 H20A . . 120.4 ?
    C20 C21 C22 . . 121.0(3) ?
    C20 C21 H21A . . 119.5 ?
    C22 C21 H21A . . 119.5 ?
    C17 C22 C21 . . 120.5(3) ?
    C17 C22 H22A . . 119.8 ?
    C21 C22 H22A . . 119.8 ?
    S1 C23 H23A . . 109.5 ?
    S1 C23 H23B . . 109.5 ?
    H23A C23 H23B . . 109.5 ?
    S1 C23 H23C . . 109.5 ?
    H23A C23 H23C . . 109.5 ?
    H23B C23 H23C . . 109.5 ?
    Cl1 C24 Cl2 . . 112.9(2) ?
    Cl1 C24 Cl3 . . 110.4(2) ?
    Cl2 C24 Cl3 . . 109.52(19) ?
    Cl1 C24 H24A . . 107.9 ?
    Cl2 C24 H24A . . 107.9 ?
    Cl3 C24 H24A . . 107.9 ?
    Cl5 C25 Cl4 . . 136.0(7) ?
    Cl5 C25 Cl4 . 2 107.4(6) ?
    Cl4 C25 Cl4 . 2 107.5(4) ?
    Cl5 C25 H25 . . 99.8 ?
    Cl4 C25 H25 . . 99.8 ?
    Cl4 C25 H25 2 . 99.8 ?
    C25 Cl4 C25 . 2 30.5(5) ?
    Cl5 Cl5 C25 2 . 84.5(4) ?
    Cl5 Cl5 C25 2 2 60.8(4) ?
    C25 Cl5 C25 . 2 32.7(6) ?
loop_
    _geom_torsion_atom_site_label_1
    _geom_torsion_atom_site_label_2
    _geom_torsion_atom_site_label_3
    _geom_torsion_atom_site_label_4
    _geom_torsion_site_symmetry_1
    _geom_torsion_site_symmetry_2
    _geom_torsion_site_symmetry_3
    _geom_torsion_site_symmetry_4
    _geom_torsion
    _geom_torsion_publ_flag
    O3 S1 O1 Sn1 . . . . -60.68(19) ?
    O2 S1 O1 Sn1 . . . . 68.94(18) ?
    C23 S1 O1 Sn1 . . . . -175.95(16) ?
    N1 Sn1 O1 S1 . . . . 172.62(16) ?
    N1 Sn1 O1 S1 5 . . . -7.38(16) ?
    N2 Sn1 O1 S1 5 . . . 82.59(16) ?
    N2 Sn1 O1 S1 . . . . -97.41(16) ?
    N2 Sn1 N1 C1 5 . . . -2.8(2) ?
    N2 Sn1 N1 C1 . . . . 177.2(2) ?
    O1 Sn1 N1 C1 . . . . -92.3(2) ?
    O1 Sn1 N1 C1 5 . . . 87.7(2) ?
    N2 Sn1 N1 C4 5 . . . -174.7(2) ?
    N2 Sn1 N1 C4 . . . . 5.3(2) ?
    O1 Sn1 N1 C4 . . . . 95.8(2) ?
    O1 Sn1 N1 C4 5 . . . -84.2(2) ?
    N1 Sn1 N2 C12 . . . . -3.1(2) ?
    N1 Sn1 N2 C12 5 . . . 176.9(2) ?
    O1 Sn1 N2 C12 . . . . -90.9(2) ?
    O1 Sn1 N2 C12 5 . . . 89.1(2) ?
    N1 Sn1 N2 C15 . . . . 177.5(2) ?
    N1 Sn1 N2 C15 5 . . . -2.5(2) ?
    O1 Sn1 N2 C15 . . . . 89.8(2) ?
    O1 Sn1 N2 C15 5 . . . -90.2(2) ?
    C4 N1 C1 C16 . . . 5 175.8(3) ?
    Sn1 N1 C1 C16 . . . 5 2.8(4) ?
    C4 N1 C1 C2 . . . . -1.6(3) ?
    Sn1 N1 C1 C2 . . . . -174.65(17) ?
    N1 C1 C2 C3 . . . . 1.8(3) ?
    C16 C1 C2 C3 5 . . . -175.7(3) ?
    C1 C2 C3 C4 . . . . -1.2(3) ?
    C1 N1 C4 C5 . . . . -177.3(2) ?
    Sn1 N1 C4 C5 . . . . -4.2(4) ?
    C1 N1 C4 C3 . . . . 0.9(3) ?
    Sn1 N1 C4 C3 . . . . 173.93(17) ?
    C2 C3 C4 N1 . . . . 0.2(3) ?
    C2 C3 C4 C5 . . . . 178.4(3) ?
    N1 C4 C5 C12 . . . . -1.2(4) ?
    C3 C4 C5 C12 . . . . -179.1(3) ?
    N1 C4 C5 C6 . . . . 175.6(2) ?
    C3 C4 C5 C6 . . . . -2.2(4) ?
    C4 C5 C6 C11 . . . . -101.8(3) ?
    C12 C5 C6 C11 . . . . 75.3(3) ?
    C4 C5 C6 C7 . . . . 77.4(3) ?
    C12 C5 C6 C7 . . . . -105.5(3) ?
    C11 C6 C7 C8 . . . . -0.9(4) ?
    C5 C6 C7 C8 . . . . 179.9(3) ?
    C6 C7 C8 C9 . . . . 1.5(4) ?
    C7 C8 C9 C10 . . . . -1.2(5) ?
    C8 C9 C10 C11 . . . . 0.2(5) ?
    C7 C6 C11 C10 . . . . 0.0(4) ?
    C5 C6 C11 C10 . . . . 179.2(3) ?
    C9 C10 C11 C6 . . . . 0.4(5) ?
    C15 N2 C12 C5 . . . . 178.9(2) ?
    Sn1 N2 C12 C5 . . . . -0.5(4) ?
    C15 N2 C12 C13 . . . . -1.0(3) ?
    Sn1 N2 C12 C13 . . . . 179.53(17) ?
    C4 C5 C12 N2 . . . . 3.9(4) ?
    C6 C5 C12 N2 . . . . -173.0(2) ?
    C4 C5 C12 C13 . . . . -176.2(3) ?
    C6 C5 C12 C13 . . . . 6.9(4) ?
    N2 C12 C13 C14 . . . . 0.3(3) ?
    C5 C12 C13 C14 . . . . -179.6(3) ?
    C12 C13 C14 C15 . . . . 0.5(3) ?
    C12 N2 C15 C16 . . . . -177.5(2) ?
    Sn1 N2 C15 C16 . . . . 2.0(4) ?
    C12 N2 C15 C14 . . . . 1.3(3) ?
    Sn1 N2 C15 C14 . . . . -179.23(16) ?
    C13 C14 C15 N2 . . . . -1.1(3) ?
    C13 C14 C15 C16 . . . . 177.6(3) ?
    N2 C15 C16 C1 . . . 5 -0.9(4) ?
    C14 C15 C16 C1 . . . 5 -179.4(3) ?
    N2 C15 C16 C17 . . . . -179.5(2) ?
    C14 C15 C16 C17 . . . . 1.9(4) ?
    C1 C16 C17 C18 5 . . . 89.4(4) ?
    C15 C16 C17 C18 . . . . -91.8(4) ?
    C1 C16 C17 C22 5 . . . -88.7(4) ?
    C15 C16 C17 C22 . . . . 90.1(3) ?
    C22 C17 C18 C19 . . . . -0.7(6) ?
    C16 C17 C18 C19 . . . . -178.9(4) ?
    C17 C18 C19 C20 . . . . 0.8(7) ?
    C18 C19 C20 C21 . . . . -0.6(7) ?
    C19 C20 C21 C22 . . . . 0.3(7) ?
    C18 C17 C22 C21 . . . . 0.4(6) ?
    C16 C17 C22 C21 . . . . 178.6(4) ?
    C20 C21 C22 C17 . . . . -0.2(7) ?
    Cl5 C25 Cl4 C25 . . . 2 80.4(10) ?
    Cl4 C25 Cl4 C25 2 . . 2 -60.6(7) ?
    Cl4 C25 Cl5 Cl5 . . . 2 -39.6(13) ?
    Cl4 C25 Cl5 Cl5 2 . . 2 101.5(9) ?
    Cl4 C25 Cl5 C25 . . . 2 -80.3(14) ?
    Cl4 C25 Cl5 C25 2 . . 2 60.8(10) ?
loop_
    _geom_hbond_atom_site_label_D
    _geom_hbond_atom_site_label_H
    _geom_hbond_atom_site_label_A
    _geom_hbond_site_symmetry_A
    _geom_hbond_distance_DH
    _geom_hbond_distance_HA
    _geom_hbond_distance_DA
    _geom_hbond_angle_DHA
    C8 H8A O2 2 0.95 2.55 3.280(4) 133.5
    C24 H24A O2 4 1.00 2.35 3.191(4) 140.8
_iucr_refine_instructions_details
;
TITL HJ3 in C2/c
CELL 0.71073  25.3791  11.6269  20.8602  90.000 120.934  90.000
ZERR    4.00   0.0020   0.0009   0.0028   0.000   0.001   0.000
LATT 7
SYMM -X, Y, 0.5-Z
SFAC C  H  N  O  S  Sn Cl
UNIT 196  148  16  24  8  4  36
SIZE 0.159 0.186 0.264
TEMP -123.000
OMIT -4 52
L.S. 6
ACTA
BOND $H
EQIV $1 -x, y, 0.5-z
EQIV $2 0.5-x, y+0.5, 0.5-z
free c25 c25_$1
free c25 cl5_$1
HTAB C8 O2_$1
HTAB C24 O2_$2
CONF
FMAP 2
PLAN 20
WGHT    0.040400   12.812100
FVAR       0.05913
SN1   6    0.000000    0.000000    0.000000    10.50000    0.02249    0.01973 =
         0.02126   -0.00170    0.01251   -0.00515
S1    5    0.143427   -0.077340    0.123554    11.00000    0.02743    0.03025 =
         0.02603    0.00055    0.01397    0.00019
O1    4    0.075630   -0.074581    0.095839    11.00000    0.02650    0.03270 =
         0.02755    0.00528    0.01225   -0.00203
O2    4    0.169930    0.035458    0.147207    11.00000    0.03967    0.04183 =
         0.04461   -0.00953    0.02439   -0.01393
O3    4    0.155895   -0.132767    0.071357    11.00000    0.05091    0.04389 =
         0.03528    0.00099    0.02589    0.00976
N1    3   -0.056875   -0.082863    0.029485    11.00000    0.02619    0.02182 =
         0.02370   -0.00171    0.01403   -0.00531
N2    3    0.003738    0.142735    0.062395    11.00000    0.02594    0.02181 =
         0.02405   -0.00304    0.01523   -0.00600
C1    1   -0.082816   -0.189818    0.004735    11.00000    0.02661    0.02309 =
         0.02582    0.00081    0.01256   -0.00503
C2    1   -0.123251   -0.210038    0.032737    11.00000    0.03321    0.02801 =
         0.03484   -0.00046    0.02203   -0.00832
AFIX  43
H2A   2   -0.146516   -0.277903    0.025517    11.00000   -1.20000
AFIX   0
C3    1   -0.122429   -0.116238    0.070916    11.00000    0.03148    0.03044 =
         0.03218   -0.00279    0.02132   -0.00734
AFIX  43
H3A   2   -0.145570   -0.105774    0.094612    11.00000   -1.20000
AFIX   0
C4    1   -0.080663   -0.034902    0.069676    11.00000    0.02565    0.02771 =
         0.02326    0.00108    0.01365   -0.00437
C5    1   -0.067921    0.074731    0.101571    11.00000    0.02611    0.02800 =
         0.02123    0.00017    0.01308   -0.00246
C6    1   -0.102832    0.111585    0.137983    11.00000    0.02795    0.02685 =
         0.02774   -0.00620    0.01725   -0.00929
C7    1   -0.087566    0.071880    0.208241    11.00000    0.03160    0.04312 =
         0.02846    0.00057    0.01736   -0.00444
AFIX  43
H7A   2   -0.054259    0.019907    0.234235    11.00000   -1.20000
AFIX   0
C8    1   -0.120625    0.107640    0.240575    11.00000    0.04285    0.05645 =
         0.03313   -0.01112    0.02670   -0.01876
AFIX  43
H8A   2   -0.109271    0.081517    0.289168    11.00000   -1.20000
AFIX   0
C9    1   -0.169330    0.180033    0.203198    11.00000    0.04679    0.04519 =
         0.05623   -0.01766    0.04056   -0.01294
AFIX  43
H9A   2   -0.192250    0.203055    0.225433    11.00000   -1.20000
AFIX   0
C10   1   -0.185466    0.219935    0.133418    11.00000    0.04420    0.03845 =
         0.06758    0.00147    0.03657    0.00400
AFIX  43
H10A  2   -0.219399    0.270641    0.107585    11.00000   -1.20000
AFIX   0
C11   1   -0.152132    0.186097    0.100629    11.00000    0.03984    0.03698 =
         0.04084    0.00569    0.02502    0.00277
AFIX  43
H11A  2   -0.163172    0.214109    0.052524    11.00000   -1.20000
AFIX   0
C12   1   -0.027620    0.155425    0.099666    11.00000    0.02696    0.02488 =
         0.02019    0.00022    0.01241   -0.00119
C13   1   -0.011967    0.264878    0.135800    11.00000    0.02970    0.02723 =
         0.02901   -0.00448    0.01672   -0.00260
AFIX  43
H13A  2   -0.026850    0.295815    0.165677    11.00000   -1.20000
AFIX   0
C14   1    0.027785    0.316879    0.120052    11.00000    0.03052    0.02115 =
         0.02855   -0.00272    0.01433   -0.00393
AFIX  43
H14A  2    0.045954    0.390441    0.137195    11.00000   -1.20000
AFIX   0
C15   1    0.037591    0.241248    0.072928    11.00000    0.02352    0.02220 =
         0.02298   -0.00049    0.00975   -0.00338
C16   1    0.073859    0.263393    0.041597    11.00000    0.02466    0.02200 =
         0.02490    0.00056    0.01187   -0.00361
C17   1    0.107210    0.376022    0.061051    11.00000    0.02721    0.02188 =
         0.02926   -0.00254    0.01744   -0.00522
C18   1    0.081752    0.471140    0.017673    11.00000    0.03865    0.03780 =
         0.06314    0.01616   -0.00523   -0.01213
AFIX  43
H18A  2    0.041734    0.466450   -0.025332    11.00000   -1.20000
AFIX   0
C19   1    0.113402    0.574827    0.035361    11.00000    0.04931    0.02909 =
         0.07357    0.01889    0.00230   -0.00941
AFIX  43
H19A  2    0.094704    0.640461    0.004825    11.00000   -1.20000
AFIX   0
C20   1    0.170684    0.582764    0.095823    11.00000    0.03942    0.02384 =
         0.05066   -0.00667    0.02424   -0.00986
AFIX  43
H20A  2    0.192562    0.653390    0.107736    11.00000   -1.20000
AFIX   0
C21   1    0.196434    0.488798    0.139132    11.00000    0.03742    0.03539 =
         0.06262    0.00389   -0.00520   -0.01325
AFIX  43
H21A  2    0.236585    0.493960    0.181851    11.00000   -1.20000
AFIX   0
C22   1    0.165186    0.385311    0.122159    11.00000    0.04179    0.03014 =
         0.05236    0.01091    0.00037   -0.00777
AFIX  43
H22A  2    0.184108    0.320198    0.153149    11.00000   -1.20000
AFIX   0
C23   1    0.170793   -0.165883    0.202858    11.00000    0.03981    0.04985 =
         0.03090    0.01152    0.01400    0.01002
AFIX  33
H23A  2    0.215356   -0.175150    0.226519    11.00000   -1.50000
H23B  2    0.150928   -0.241373    0.187810    11.00000   -1.50000
H23C  2    0.161333   -0.130427    0.238404    11.00000   -1.50000
AFIX   0
C24   1    0.221937    0.566060    0.387037    11.00000    0.05556    0.05291 =
         0.05517    0.00609    0.03728    0.01607
AFIX  13
H24A  2    0.264656    0.543196    0.401578    11.00000   -1.20000
AFIX   0
CL1   7    0.172243    0.511728    0.298554    11.00000    0.09752    0.08428 =
         0.06907   -0.01162    0.02573   -0.00463
CL2   7    0.207172    0.512206    0.454936    11.00000    0.12531    0.05472 =
         0.09810    0.01213    0.08721    0.01402
CL3   7    0.218596    0.716968    0.386281    11.00000    0.07399    0.05116 =
         0.07331    0.01053    0.04663    0.01378
C25   1    0.021238    0.676640    0.267843    10.50000    0.05939    0.06011 =
         0.08266   -0.00881    0.03112   -0.00565
AFIX  13
H25   2    0.062156    0.690691    0.313765    10.50000   -1.20000
AFIX   0
CL4   7    0.028771    0.756839    0.206771    11.00000    0.07962    0.11243 =
         0.10963    0.02756    0.03947    0.00734
CL5   7    0.013691    0.548443    0.277764    10.50000    0.16939    0.07567 =
         0.24795    0.06894    0.14630    0.05328
HKLF 4
REM  HJ3 in C2/c
REM R1 =  0.0329 for   4525 Fo > 4sig(Fo)  and  0.0390 for all   5192 data
REM    331 parameters refined using      0 restraints
END
;
data_global
_journal_date_recd_electronic     2012-03-16
_journal_date_accepted     2012-04-11
_journal_name_full     'Acta Crystallographica, Section E'
_journal_year     2012
_journal_volume     68
_journal_issue      5
_journal_page_first     m626
_journal_page_last     m626
_journal_paper_category     QM
_journal_paper_doi     10.1107/S1600536812015875
_journal_coeditor_code     WM2606
_publ_contact_author_name     'Hee-Joon Kim'
_publ_contact_author_address
;
Department of Applied Chemistry, Kumoh National Institute of Technology,
 1 Yangho-dong, Gumi 730-701, Republic of Korea
;
_publ_contact_author_email     'hjk@kumoh.ac.kr'
_publ_contact_author_fax     '+82-54-478-7710'
_publ_contact_author_phone     '+82-54-478-7822'
_publ_section_title
;
Bis(methanesulfonato-\k<i>O</i>)(5,10,15,20-tetraphenylporphyrinato-\
\k^4^<i>N</i>,<i>N</i>'',<i>N</i>'',<i>N</i>''')tin(IV) chloroform trisolvate
;
loop_
    _publ_author_name
    _publ_author_footnote
    _publ_author_address
    'Singh, Atul P.' .
;
Department of Applied Chemistry, Kumoh National Institute of Technology,
 1 Yangho-dong, Gumi 730-701, Republic of Korea
;
    'Kim, Hee-Joon' .
;
Department of Applied Chemistry, Kumoh National Institute of Technology,
 1 Yangho-dong, Gumi 730-701, Republic of Korea
;
_publ_section_synopsis     .
