# Supplementary material for: Bis­(methane­sulfonato-κO)(5,10,15,20-tetra­phenyl­porphyrinato-κ4 N,N′,N′′,N′′′)tin(IV) chloro­form tris­olvate
Source: Acta Crystallogr Sect E Struct Rep Online. 2012 Apr 18;68(Pt 5):m626. doi: 10.1107/S1600536812015875 (PMC3344358; doi:10.1107/S1600536812015875)
Supplement: Supplementary file 2 [file e-68-0m626-Isup2.hkl]

# 
# h,k,l, Fc-squared, Fo-squared, sigma(Fo-squared) and status flag 
# 
data_I
_shelx_title ' HJ3 in C2/c' 
_shelx_refln_list_code          4 
_shelx_F_calc_maximum      516.95 
_exptl_crystal_F_000      2568.00 
_reflns_d_resolution_high  0.8108 
 
loop_ 
 _symmetry_equiv_pos_as_xyz 
 'x, y, z' 
 '-x, y, -z+1/2' 
 'x+1/2, y+1/2, z' 
 '-x+1/2, y+1/2, -z+1/2' 
 '-x, -y, -z' 
 'x, -y, z-1/2' 
 '-x+1/2, -y+1/2, -z' 
 'x+1/2, -y+1/2, z-1/2' 
 
_cell_length_a    25.3791 
_cell_length_b    11.6269 
_cell_length_c    20.8602 
_cell_angle_alpha  90.000 
_cell_angle_beta  120.934 
_cell_angle_gamma  90.000 
 
_shelx_F_squared_multiplier     1.000 
 
loop_ 
 _refln_index_h 
 _refln_index_k 
 _refln_index_l 
 _refln_F_squared_calc 
 _refln_F_squared_meas 
 _refln_F_squared_sigma 
 _refln_observed_status 
   2   0   0    62648.00    72282.97   1778.31 o 
   4   0   0     1140.46      556.79     34.58 o 
   6   0   0   206399.59   209666.62   4116.81 o 
   8   0   0      579.50      553.26     97.43 o 
  10   0   0    26347.72    27238.68    602.79 o 
  12   0   0    38765.66    42971.50    896.83 o 
  14   0   0    24392.71    24570.05    548.08 o 
  16   0   0       19.56       89.89     47.28 o 
  18   0   0     6554.87     6695.96    209.93 o 
  20   0   0       20.40      119.64     56.22 o 
  22   0   0     1724.68     2136.63    163.68 o 
  24   0   0     4399.76     3853.97    220.17 o 
  26   0   0     4312.18     4213.45    242.03 o 
   1   1   0   131418.20   112689.85   1404.24 o 
   3   1   0    61236.07    64672.76    835.06 o 
   5   1   0    42770.73    42934.43    609.44 o 
   7   1   0    84140.47    78281.89   1101.71 o 
   9   1   0      430.67      443.11     27.55 o 
  11   1   0     5531.00     6423.03    126.10 o 
  13   1   0    51468.19    50365.86    739.64 o 
  15   1   0    25486.86    26088.70    411.79 o 
  17   1   0     4719.26     4618.19    117.19 o 
  19   1   0     2813.98     3031.81     97.17 o 
  21   1   0     9722.25    10351.08    235.19 o 
  23   1   0     3162.70     2657.57    127.65 o 
  25   1   0     2096.44     2655.75    133.96 o 
   0   2   0    84323.53    98146.84   3337.70 o 
   2   2   0     1838.72     1687.96     36.91 o 
   4   2   0     4388.58     5117.43     86.99 o 
   6   2   0    13018.40    12339.62    209.63 o 
   8   2   0       78.57       93.28     18.42 o 
  10   2   0    26191.82    25465.50    384.93 o 
  12   2   0    46105.15    45871.77    671.45 o 
  14   2   0    24558.41    25370.99    400.47 o 
  16   2   0    22674.18    22298.13    363.60 o 
  18   2   0     8571.21     8898.09    205.90 o 
  20   2   0    11608.71    11172.71    268.58 o 
  22   2   0     5303.80     5500.06    163.22 o 
  24   2   0     2859.18     3013.33    249.32 o 
  26   2   0     1287.53     1130.16    100.85 o 
   1   3   0     2258.22     2373.35     45.87 o 
   3   3   0   161353.47   168393.97   2342.11 o 
   5   3   0       38.13       39.32     12.22 o 
   7   3   0     4661.32     3732.06     75.72 o 
   9   3   0    24872.06    24802.13    374.32 o 
  11   3   0     3091.45     3344.68     80.55 o 
  13   3   0    15208.21    14358.69    241.59 o 
  15   3   0     7761.59     7679.33    169.64 o 
  17   3   0     5247.46     5242.36    148.65 o 
  19   3   0     4770.41     4630.75    141.44 o 
  21   3   0     3645.46     3888.15    133.81 o 
  23   3   0     2102.95     1763.18     97.99 o 
  25   3   0      472.89      665.64     87.35 o 
   0   4   0   113361.55   110740.68   2183.22 o 
   2   4   0     3038.68     2584.13     66.58 o 
   4   4   0   168098.06   168868.12   2564.27 o 
   6   4   0    28994.52    28067.80    458.63 o 
   8   4   0      878.60     1123.52     39.80 o 
  10   4   0    35888.59    34468.74    559.02 o 
  12   4   0     5608.57     5923.84    120.78 o 
  14   4   0    10527.50    10656.95    193.76 o 
  16   4   0     4379.59     4057.67    121.54 o 
  18   4   0     1067.99     1299.14     79.87 o 
  20   4   0      349.99      232.01     54.42 o 
  22   4   0     4875.29     5150.87    164.08 o 
  24   4   0     4987.00     4758.33    181.82 o 
   1   5   0      170.47      332.10     20.53 o 
   3   5   0    43477.41    40611.42    583.10 o 
   5   5   0     3454.07     3524.90     83.80 o 
   7   5   0    45501.37    45759.54    666.42 o 
   9   5   0     2805.25     3043.72    130.30 o 
  11   5   0    27019.10    26965.91    415.61 o 
  13   5   0     3039.52     2853.54     78.82 o 
  15   5   0       24.85       15.49     33.53 o 
  17   5   0    14426.37    14462.86    294.29 o 
  19   5   0     4080.89     4057.73    139.15 o 
  21   5   0     2530.95     2595.01    117.44 o 
  23   5   0     5219.68     5078.90    168.64 o 
  25   5   0     4936.65     5864.39    216.74 o 
   0   6   0      656.83      686.77     42.11 o 
   2   6   0       89.83      164.35     18.99 o 
   4   6   0    36788.53    38622.32    689.60 o 
   6   6   0    57142.03    58614.86    847.13 o 
   8   6   0     2341.23     2646.41     70.34 o 
  10   6   0    35683.63    35927.07    589.50 o 
  12   6   0    17714.82    18050.46    297.73 o 
  14   6   0     1411.26     1469.03     82.27 o 
  16   6   0     6471.13     6768.16    172.04 o 
  18   6   0     6285.50     6480.49    173.14 o 
  20   6   0     3930.53     3698.55    193.59 o 
  22   6   0     1898.13     2035.60    128.01 o 
  24   6   0     6124.02     6358.02    227.13 o 
   1   7   0     2078.50     1884.03     53.72 o 
   3   7   0    50285.02    49746.21    717.12 o 
   5   7   0    34946.60    37504.43    558.12 o 
   7   7   0    20925.27    21256.99    337.57 o 
   9   7   0    41013.77    40776.24    666.41 o 
  11   7   0     6974.19     7296.02    152.62 o 
  13   7   0     8640.50     8298.27    191.22 o 
  15   7   0      443.51      531.82     54.55 o 
  17   7   0    10542.15    10730.91    242.21 o 
  19   7   0     8109.73     7640.52    277.80 o 
  21   7   0      329.55      488.13     79.49 o 
  23   7   0     4474.58     4097.31    183.57 o 
   0   8   0    14441.07    14135.53    331.55 o 
   2   8   0     6542.37     6578.87    126.03 o 
   4   8   0    21962.58    21141.59    329.67 o 
   6   8   0    20107.52    20304.44    328.51 o 
   8   8   0     9490.77     8633.32    215.07 o 
  10   8   0    21590.07    19524.86    348.72 o 
  12   8   0     3088.87     3130.80    115.32 o 
  14   8   0      161.88      156.98     51.95 o 
  16   8   0     6859.82     6172.66    192.73 o 
  18   8   0     8538.58     9370.27    259.64 o 
  20   8   0     4286.03     4099.11    163.89 o 
  22   8   0     1453.36     1493.30    120.89 o 
   1   9   0     3209.61     3412.50     84.17 o 
   3   9   0    29397.30    28827.44    439.81 o 
   5   9   0      738.29      803.43     56.65 o 
   7   9   0    20311.52    19543.44    324.33 o 
   9   9   0    13285.26    12930.08    232.90 o 
  11   9   0     3225.73     2983.79    117.68 o 
  13   9   0       47.08       17.95     39.26 o 
  15   9   0     3296.22     3160.39    169.24 o 
  17   9   0     5936.67     5419.57    336.74 o 
  19   9   0     1697.77     1663.95    109.50 o 
   0  10   0    14588.57    14580.53    349.69 o 
   2  10   0       40.69       50.93     24.38 o 
   4  10   0      536.89      506.75     37.74 o 
   6  10   0     4609.29     4943.12    173.30 o 
   8  10   0     2293.80     2599.89    104.70 o 
  10  10   0     6797.79     7175.68    202.43 o 
  12  10   0     1132.38     1313.64     86.68 o 
  14  10   0     3354.80     3497.26    141.80 o 
  16  10   0     3943.91     3959.83    208.04 o 
  18  10   0     3336.06     3523.80    183.20 o 
   1  11   0     7406.62     6794.72    141.89 o 
   3  11   0     5759.38     5679.19    126.46 o 
   5  11   0      442.25      397.68     43.07 o 
   7  11   0     2674.38     2477.46     92.46 o 
   9  11   0     6319.29     6422.73    290.44 o 
  11  11   0     1240.19     1235.31     92.05 o 
  13  11   0    11420.82    11768.76    358.49 o 
  15  11   0     5149.62     5792.39    197.91 o 
  17  11   0     1567.13     1855.16    117.51 o 
   0  12   0    11810.90    11705.63    307.08 o 
   2  12   0     7262.38     7026.75    165.77 o 
   4  12   0     4335.75     4203.42    131.96 o 
   6  12   0     6961.72     6795.02    170.29 o 
   8  12   0      923.98     1003.69     91.61 o 
  10  12   0      226.42      160.68     65.22 o 
  12  12   0     2971.16     3075.31    136.53 o 
  14  12   0     3535.27     3330.32    147.22 o 
   1  13   0     6436.83     6865.05    190.09 o 
   3  13   0     8478.08     9051.64    226.11 o 
   5  13   0     2829.77     2801.56    106.36 o 
   7  13   0     6222.68     6215.34    196.68 o 
   9  13   0      810.02      899.05     81.50 o 
  11  13   0      630.77      646.87     76.44 o 
   0  14   0     6857.81     7350.45    291.32 o 
   2  14   0      621.79      689.66     69.93 o 
   4  14   0     2466.07     2460.98    147.34 o 
 -27   1   1      305.82      368.28     75.53 o 
 -25   1   1        0.90      -99.52     50.31 o 
 -23   1   1      443.74      315.71     83.79 o 
 -21   1   1     2223.18     2317.31     98.01 o 
 -19   1   1      469.00      558.67     87.33 o 
 -17   1   1     3528.91     3394.98     96.80 o 
 -15   1   1      330.01      340.48     37.67 o 
 -13   1   1     1556.90     1478.20     56.66 o 
 -11   1   1     2804.67     2600.57     69.50 o 
  -9   1   1     1003.74      955.16     38.35 o 
  -7   1   1    17054.49    17474.41    289.94 o 
  -5   1   1    75304.91    76784.98   1073.93 o 
  -3   1   1       82.55      148.04     11.88 o 
  -1   1   1     6299.88     6266.22    119.73 o 
   1   1   1     2393.30     2452.29     38.14 o 
   3   1   1      275.36      311.72     13.01 o 
   5   1   1     8290.94     8573.13    138.59 o 
   7   1   1     5427.30     5735.91    113.55 o 
   9   1   1     5289.41     5395.88    130.45 o 
  11   1   1    21617.64    21714.86    375.58 o 
  13   1   1     5573.07     5753.06    198.32 o 
  15   1   1       43.52       83.69     33.37 o 
  17   1   1      260.30      191.29     39.37 o 
  19   1   1     1338.86     1696.62     88.12 o 
  21   1   1      455.37      531.05     74.23 o 
  23   1   1     1032.84      830.41     85.88 o 
  25   1   1      609.78      582.50     84.59 o 
 -26   2   1     2745.76     2754.30    176.35 o 
 -24   2   1       27.77       79.65     58.38 o 
 -22   2   1      255.57      277.35     54.40 o 
 -20   2   1      519.95      576.07     58.51 o 
 -18   2   1       76.49      155.91     36.65 o 
 -16   2   1     2184.51     2094.93     74.57 o 
 -14   2   1     1711.26     1779.47     65.36 o 
 -12   2   1     2028.13     2120.42     65.72 o 
 -10   2   1    12825.43    12161.60    199.05 o 
  -8   2   1     2482.21     2501.21     59.11 o 
  -6   2   1      511.72      819.65     29.84 o 
  -4   2   1        4.60       -5.59      8.99 o 
  -2   2   1    37633.28    42438.06    595.35 o 
   0   2   1    11178.17    14660.84    230.77 o 
   2   2   1    26882.49    27906.95    441.09 o 
   4   2   1    26291.59    27951.93    447.66 o 
   6   2   1     4428.56     4166.90     79.89 o 
   8   2   1     1390.78     1211.28     41.01 o 
  10   2   1     6758.41     7237.73    133.55 o 
  12   2   1     2794.16     2762.84     75.11 o 
  14   2   1    10905.04    11592.59    230.76 o 
  16   2   1     1757.43     1715.64     70.17 o 
  18   2   1     6223.55     6227.32    168.21 o 
  20   2   1       61.80      112.84     48.28 o 
  22   2   1      324.75      236.01     66.61 o 
  24   2   1      696.04      562.00     89.98 o 
 -25   3   1      398.60      390.34     73.69 o 
 -23   3   1       50.83       10.70     44.18 o 
 -21   3   1     3101.20     3075.01    116.44 o 
 -19   3   1       40.03       63.04     41.29 o 
 -17   3   1      414.58      437.86     44.91 o 
 -15   3   1       18.41       20.94     29.93 o 
 -13   3   1    11024.63    10648.99    188.50 o 
 -11   3   1     2031.65     1953.80     59.07 o 
  -9   3   1     7604.11     7465.63    144.27 o 
  -7   3   1    24897.70    25643.95    418.89 o 
  -5   3   1     4871.52     5507.57    105.04 o 
  -3   3   1    32389.95    31376.01    589.03 o 
  -1   3   1     7365.90     6558.68    104.18 o 
   1   3   1     6404.16     7712.50    132.33 o 
   3   3   1      667.76     1147.49     41.25 o 
   5   3   1       30.07      374.19     30.20 o 
   7   3   1      260.69      242.78     19.92 o 
   9   3   1     3167.48     4084.83     86.05 o 
  11   3   1     1848.51     2146.76     69.28 o 
  13   3   1       69.48      161.60     29.16 o 
  15   3   1    11417.11    10966.41    200.17 o 
  17   3   1       53.91       50.30     39.78 o 
  19   3   1     1100.04     1015.91     73.19 o 
  21   3   1      138.95      140.10     51.57 o 
  23   3   1      148.38      156.87     65.40 o 
  25   3   1     1326.15     1468.75    113.96 o 
 -26   4   1       22.99      107.02     78.55 o 
 -24   4   1      797.55     1020.01     82.95 o 
 -22   4   1       18.97      -28.63     45.95 o 
 -20   4   1     3781.81     3602.40    125.77 o 
 -18   4   1     1621.51     1427.92    129.75 o 
 -16   4   1     7128.87     7452.94    186.49 o 
 -14   4   1     5611.27     5304.35    117.10 o 
 -12   4   1        7.53       18.52     22.63 o 
 -10   4   1     1919.58     1911.69     56.61 o 
  -8   4   1     4726.81     5158.70     99.70 o 
  -6   4   1     2388.81     2381.83     64.16 o 
  -4   4   1    12933.47    13021.36    217.91 o 
  -2   4   1     7339.99     7062.55    115.43 o 
   0   4   1     1181.66     1078.50     31.16 o 
   2   4   1     2414.39     2599.67     54.41 o 
   4   4   1     1669.56     2549.24     57.97 o 
   6   4   1     3268.10     3465.74     73.94 o 
   8   4   1     2499.34     3354.76     78.23 o 
  10   4   1     1784.05     1950.43     56.60 o 
  12   4   1     4309.92     4306.60    106.76 o 
  14   4   1     6169.59     5893.62    148.38 o 
  16   4   1     4995.25     5218.73    171.55 o 
  18   4   1      867.89      954.35     80.77 o 
  20   4   1        8.73       22.28     44.07 o 
  22   4   1      685.23      766.14     77.71 o 
  24   4   1       84.81       -3.03     63.19 o 
 -25   5   1      312.97      398.34     77.51 o 
 -23   5   1     1619.23     1637.79     98.25 o 
 -21   5   1      955.74     1066.90     99.21 o 
 -19   5   1      168.15      110.83     46.97 o 
 -17   5   1     6624.79     6579.72    167.71 o 
 -15   5   1       11.09        5.47     25.57 o 
 -13   5   1      102.24       53.63     26.19 o 
 -11   5   1     6590.15     6462.97    137.68 o 
  -9   5   1       36.30       14.09     17.48 o 
  -7   5   1     6927.61     8400.03    181.59 o 
  -5   5   1    15033.11    15467.52    283.87 o 
  -3   5   1      321.72      193.90     17.40 o 
  -1   5   1    40708.86    39544.52    899.30 o 
   1   5   1     1194.63      911.42     31.77 o 
   3   5   1     8012.44     6603.29    193.17 o 
   5   5   1        1.70       91.62     21.10 o 
   7   5   1      143.69       14.63     16.02 o 
   9   5   1     6038.61     5960.36    117.99 o 
  11   5   1      699.82      672.82     52.44 o 
  13   5   1      712.75      775.73     57.12 o 
  15   5   1      567.86      798.01    138.71 o 
  17   5   1      223.16      312.28     53.14 o 
  19   5   1       17.41       45.91     91.64 o 
  21   5   1      474.40      476.07     65.54 o 
  23   5   1      498.66      555.39     74.17 o 
 -24   6   1      535.54      627.57     90.00 o 
 -22   6   1       86.97       51.16     55.85 o 
 -20   6   1       77.58       56.51     55.02 o 
 -18   6   1     2536.63     2487.89    102.56 o 
 -16   6   1      884.57      888.12     74.80 o 
 -14   6   1      136.04      129.24     29.67 o 
 -12   6   1       82.46      107.89     28.14 o 
 -10   6   1     1731.98     1581.00     55.54 o 
  -8   6   1     9366.83     8984.10    175.75 o 
  -6   6   1    30465.03    32066.03    589.89 o 
  -4   6   1     2176.30     2694.41     62.48 o 
  -2   6   1    11693.66    13884.59    218.52 o 
   0   6   1    12847.25    12918.63    205.10 o 
   2   6   1    10466.48    10755.54    176.04 o 
   4   6   1     3444.87     3162.14    107.64 o 
   6   6   1     1154.01     1145.55     59.68 o 
   8   6   1        5.72       37.30     20.66 o 
  10   6   1     1938.21     2239.66     66.69 o 
  12   6   1     3765.48     4098.64    121.03 o 
  14   6   1       11.00       42.73     36.99 o 
  16   6   1     3724.92     3681.01    123.15 o 
  18   6   1     1035.55     1171.99     82.02 o 
  20   6   1      182.18      190.71     64.39 o 
  22   6   1        5.08       20.23     61.03 o 
 -23   7   1        0.22       69.81     56.85 o 
 -21   7   1      194.66       47.57     63.57 o 
 -19   7   1        1.56       77.80     60.68 o 
 -17   7   1     1394.17     1383.29     90.22 o 
 -15   7   1     3281.24     3387.60    112.34 o 
 -13   7   1      378.51      533.81     42.34 o 
 -11   7   1     1984.18     2044.83     67.83 o 
  -9   7   1       83.33       77.20     24.01 o 
  -7   7   1      217.27      300.26     29.07 o 
  -5   7   1      244.03      332.39     29.50 o 
  -3   7   1       13.15       45.68     24.08 o 
  -1   7   1     3415.63     3883.53    129.38 o 
   1   7   1     1874.98     1540.44     49.03 o 
   3   7   1       32.84       47.04     27.50 o 
   5   7   1      436.80      432.23     46.86 o 
   7   7   1      264.56      224.89     27.37 o 
   9   7   1     7461.11     7776.32    152.84 o 
  11   7   1     1509.95     1657.91     75.90 o 
  13   7   1      193.74      120.50     38.91 o 
  15   7   1      645.22      740.89     72.09 o 
  17   7   1      104.48       65.58     44.62 o 
  19   7   1     1031.94     1119.81     90.76 o 
  21   7   1      281.98      306.23     85.34 o 
 -22   8   1        3.74        3.70     58.02 o 
 -20   8   1      807.62     1030.57     91.43 o 
 -18   8   1       14.44      -33.25     44.58 o 
 -16   8   1      130.82      181.75     50.20 o 
 -14   8   1       62.58       27.33     52.42 o 
 -12   8   1     4940.25     4805.96    124.16 o 
 -10   8   1       49.29       53.18     25.10 o 
  -8   8   1     3454.28     3512.95     89.79 o 
  -6   8   1     8136.30     8479.03    176.51 o 
  -4   8   1      427.34      564.02     47.65 o 
  -2   8   1     1973.62     2099.42     71.88 o 
   0   8   1     1057.51     1359.02     48.57 o 
   2   8   1     2943.73     3084.47     78.84 o 
   4   8   1      441.45      337.00     30.69 o 
   6   8   1     3665.41     3809.18     94.64 o 
   8   8   1       82.59       27.12     25.37 o 
  10   8   1     4614.83     4649.69    152.68 o 
  12   8   1      632.49      722.60     59.68 o 
  14   8   1      986.70      886.00     65.02 o 
  16   8   1      368.06      334.35     69.83 o 
  18   8   1      398.28      350.40     67.02 o 
  20   8   1      192.74      143.35     76.78 o 
 -21   9   1      579.88      581.71     95.83 o 
 -19   9   1      374.89      237.45     64.08 o 
 -17   9   1       56.85       80.00     50.17 o 
 -15   9   1      111.44      155.88     53.23 o 
 -13   9   1      317.90      443.96     59.52 o 
 -11   9   1       71.96      103.04     31.32 o 
  -9   9   1     1609.52     1622.49     63.56 o 
  -7   9   1      624.63      613.41     41.74 o 
  -5   9   1     1222.33     1234.83     76.30 o 
  -3   9   1     2995.41     2955.87     77.74 o 
  -1   9   1     4660.61     4878.55    105.30 o 
   1   9   1     6526.84     5945.47    121.46 o 
   3   9   1       69.46      102.40     26.49 o 
   5   9   1     1676.59     1805.55     74.24 o 
   7   9   1        0.17       -4.38     23.04 o 
   9   9   1      619.09      485.81     47.76 o 
  11   9   1     3323.12     3304.53    114.25 o 
  13   9   1       22.41        2.52     36.78 o 
  15   9   1     1168.15     1214.60     90.33 o 
  17   9   1        0.56       78.04     50.74 o 
  19   9   1       77.66       66.92     68.93 o 
 -18  10   1      113.48      120.64     59.29 o 
 -16  10   1      961.00      902.39    142.41 o 
 -14  10   1      394.12      463.52     64.26 o 
 -12  10   1       73.57      136.45     48.74 o 
 -10  10   1      686.46      605.28     49.19 o 
  -8  10   1     2949.60     2712.88    170.26 o 
  -6  10   1     4165.80     4203.72    117.46 o 
  -4  10   1     1106.92     1208.79     53.51 o 
  -2  10   1      497.87      542.45     39.22 o 
   0  10   1      921.26      775.69     44.62 o 
   2  10   1     2029.89     2352.71     88.46 o 
   4  10   1      551.29      363.96     38.79 o 
   6  10   1      271.58      343.88     37.17 o 
   8  10   1     4114.56     3547.01    114.80 o 
  10  10   1        8.92        8.82     37.48 o 
  12  10   1     1176.06      968.38     86.37 o 
  14  10   1      300.73      344.20     61.77 o 
  16  10   1      833.57      927.00     87.01 o 
  18  10   1        4.88       37.67     54.88 o 
 -17  11   1      140.26      180.26     66.78 o 
 -15  11   1      623.29      609.58     74.65 o 
 -13  11   1      142.09      258.63     57.79 o 
 -11  11   1      152.37      247.85     75.26 o 
  -9  11   1       20.88        4.08     29.63 o 
  -7  11   1     1468.59     1380.35     70.05 o 
  -5  11   1      195.80      122.02     57.38 o 
  -3  11   1     3109.46     3173.41    126.19 o 
  -1  11   1     4163.47     4191.83    104.16 o 
   1  11   1     8695.79     8697.98    169.73 o 
   3  11   1       31.22       31.53     26.82 o 
   5  11   1     1206.18     1385.93     68.15 o 
   7  11   1      151.69      179.17     46.22 o 
   9  11   1      665.30      601.41     64.64 o 
  11  11   1       12.55       66.44     69.35 o 
  13  11   1      515.49      598.37     74.04 o 
  15  11   1      106.38      131.55     57.83 o 
 -14  12   1        7.07        2.30     50.53 o 
 -12  12   1     2513.37     2343.61    121.31 o 
 -10  12   1      140.91       94.84     47.29 o 
  -8  12   1      352.49      264.58     51.95 o 
  -6  12   1      820.59      988.29     64.51 o 
  -4  12   1     1862.80     1755.17     77.86 o 
  -2  12   1      242.00      221.11     41.38 o 
   0  12   1       24.19       55.31     33.41 o 
   2  12   1        4.97      -23.90     26.91 o 
   4  12   1      357.97      337.11     45.01 o 
   6  12   1       19.13       76.95     44.49 o 
   8  12   1       84.25       69.47     63.57 o 
  10  12   1      784.04      770.75     82.55 o 
  12  12   1      620.67      654.55     82.55 o 
  14  12   1        0.74       38.69     52.84 o 
 -11  13   1       25.18      -14.71     50.46 o 
  -9  13   1      871.16     1064.17     85.94 o 
  -7  13   1      519.07      682.18     71.87 o 
  -5  13   1       56.87       91.52     39.90 o 
  -3  13   1       51.72       74.79     38.57 o 
  -1  13   1        1.14       52.05     43.82 o 
   1  13   1      110.57       16.55     40.73 o 
   3  13   1       37.11       60.65     44.20 o 
   5  13   1      296.09      290.79     56.42 o 
   7  13   1       64.42       60.48     46.62 o 
   9  13   1       53.03       37.58     46.64 o 
  -6  14   1       25.14       74.67    104.41 o 
  -4  14   1        1.09       11.26     47.11 o 
  -2  14   1       19.94        3.05     41.92 o 
   0  14   1        0.07       49.40     43.69 o 
   2  14   1      256.44      369.63     66.23 o 
   4  14   1        4.34       43.33     57.92 o 
 -28   0   2     1877.33     1618.16    157.38 o 
 -26   0   2     5628.60     6017.59    276.68 o 
 -24   0   2     1831.64     1672.44    217.34 o 
 -22   0   2     5556.39     5298.66    189.82 o 
 -20   0   2     2725.37     2681.67    130.58 o 
 -18   0   2     4251.39     4213.06    153.80 o 
 -16   0   2    23340.16    22444.19    506.08 o 
 -14   0   2    90288.74    90567.85   1824.94 o 
 -12   0   2     4844.92     5404.56    153.92 o 
 -10   0   2     7714.80     7238.44    182.66 o 
  -8   0   2   201314.64   190349.64   3740.73 o 
  -6   0   2   116111.12   115424.12   2272.02 o 
  -4   0   2    14400.32    15823.70    322.99 o 
  -2   0   2    54925.95    57018.14    883.40 o 
   0   0   2   119628.68   129330.28   2194.74 o 
   2   0   2    23188.34    26802.75    686.35 o 
   4   0   2      289.51      363.59     50.65 o 
   6   0   2      498.95      110.80     23.63 o 
   8   0   2    12679.24    12841.91    344.47 o 
  10   0   2    52173.80    55887.48   1150.10 o 
  12   0   2     8768.80     8357.82    229.88 o 
  14   0   2    37965.18    38381.84    826.46 o 
  16   0   2     8372.84     7525.86    227.90 o 
  18   0   2    10858.11    12159.81    580.54 o 
  20   0   2    14076.22    14284.59    486.89 o 
  22   0   2     1566.97     1507.73    150.65 o 
  24   0   2     6988.49     7450.39    766.42 o 
 -27   1   2     1294.63     1112.68     94.37 o 
 -25   1   2     3614.00     3427.55    142.39 o 
 -23   1   2     8236.49     8494.16    204.32 o 
 -21   1   2     5074.71     5602.17    137.30 o 
 -19   1   2     3666.54     3345.45     97.90 o 
 -17   1   2    14999.68    14121.34    246.79 o 
 -15   1   2    48176.93    50074.81    737.40 o 
 -13   1   2    17510.57    17007.84    274.30 o 
 -11   1   2     8051.47     6769.08    126.20 o 
  -9   1   2     9835.06     9903.26    173.72 o 
  -7   1   2   147525.89   151206.92   2104.90 o 
  -5   1   2    19081.37    19991.79    325.42 o 
  -3   1   2    20128.99    21291.97    285.92 o 
  -1   1   2   143771.05   143890.12   2831.14 o 
   1   1   2    15294.96    17407.96    265.88 o 
   3   1   2   221375.16   229529.88   3953.88 o 
   5   1   2   103930.34   111285.18   2484.34 o 
   7   1   2    26629.58    27980.60    452.05 o 
   9   1   2      393.65      650.84     33.75 o 
  11   1   2    33848.75    34079.90    556.92 o 
  13   1   2    37286.50    37530.93    570.40 o 
  15   1   2     2463.10     2630.74     86.35 o 
  17   1   2    10554.13    10798.37    238.39 o 
  19   1   2     5760.67     4913.65    148.20 o 
  21   1   2     6093.48     6645.86    281.02 o 
  23   1   2      535.45      368.38     75.90 o 
  25   1   2     1868.56     2275.24    174.60 o 
 -26   2   2     1085.41      998.49     87.27 o 
 -24   2   2     5123.45     5393.67    159.94 o 
 -22   2   2     6076.51     6109.73    165.66 o 
 -20   2   2     8207.36     8177.58    172.47 o 
 -18   2   2     5611.51     6486.48    147.72 o 
 -16   2   2     8981.47     8024.37    160.65 o 
 -14   2   2    18322.35    17897.04    291.89 o 
 -12   2   2      162.83       21.30     21.43 o 
 -10   2   2    30650.67    30802.43    458.19 o 
  -8   2   2     7335.09     6849.98    119.04 o 
  -6   2   2     1424.21     2129.65     48.17 o 
  -4   2   2     4006.83     3777.76     94.64 o 
  -2   2   2    75602.92    75335.61   1084.63 o 
   0   2   2    46925.16    46960.19    837.38 o 
   2   2   2    12376.43    12486.99    172.55 o 
   4   2   2   206237.09   204588.69   3519.36 o 
   6   2   2    29811.08    29214.45    423.42 o 
   8   2   2    16138.46    15374.19    265.08 o 
  10   2   2    15295.86    16213.90    261.01 o 
  12   2   2    10744.89    10066.64    180.93 o 
  14   2   2     9470.52     9714.82    182.43 o 
  16   2   2     2260.48     2177.24     94.13 o 
  18   2   2     3345.71     3721.93    127.72 o 
  20   2   2     3565.74     3545.95    130.03 o 
  22   2   2      374.21      260.65     70.23 o 
  24   2   2      462.58      646.12     87.64 o 
 -27   3   2      501.08      500.59     79.63 o 
 -25   3   2      499.81      628.81     90.62 o 
 -23   3   2     2147.77     2073.22     98.29 o 
 -21   3   2     3032.26     3309.36    135.61 o 
 -19   3   2     8023.18     7743.89    166.35 o 
 -17   3   2    16134.13    15548.97    270.51 o 
 -15   3   2      149.87      240.55     35.27 o 
 -13   3   2    28834.42    30103.44    502.60 o 
 -11   3   2    34557.12    34205.23    506.61 o 
  -9   3   2     7134.82     8484.12    159.77 o 
  -7   3   2    93514.86    97055.41   2745.02 o 
  -5   3   2     4826.31     4535.18    136.63 o 
  -3   3   2    27558.59    29517.78    458.92 o 
  -1   3   2    76312.93    77176.05   1077.93 o 
   1   3   2       33.70      131.61     32.84 o 
   3   3   2     1960.69     1292.97     36.45 o 
   5   3   2    70951.54    68840.07    976.64 o 
   7   3   2     9308.67     8790.10    149.96 o 
   9   3   2      529.55      409.80     28.99 o 
  11   3   2    19781.52    19408.96    309.28 o 
  13   3   2     1189.97     1086.44     49.68 o 
  15   3   2     5857.89     5716.28    248.76 o 
  17   3   2    16062.28    15907.75    363.46 o 
  19   3   2     3558.02     3106.40    120.85 o 
  21   3   2     3145.74     3451.23    132.69 o 
  23   3   2     3334.98     3257.62    153.17 o 
 -26   4   2     3069.29     3766.40    269.13 o 
 -24   4   2     2141.08     2269.90    109.07 o 
 -22   4   2     3007.31     2837.06    146.18 o 
 -20   4   2      858.31      884.09     69.41 o 
 -18   4   2     3203.53     3398.16    100.23 o 
 -16   4   2     5536.95     5428.97    126.79 o 
 -14   4   2    13651.18    12927.83    243.30 o 
 -12   4   2    14089.46    15193.96    249.06 o 
 -10   4   2    38330.32    38202.12    561.39 o 
  -8   4   2    13173.90    10868.12    179.03 o 
  -6   4   2      887.02      653.93     27.75 o 
  -4   4   2   117735.27   119167.96   1661.38 o 
  -2   4   2     3126.94     2832.66     56.04 o 
   0   4   2     6504.65     6789.21    123.07 o 
   2   4   2    27652.60    30531.50    445.91 o 
   4   4   2     5144.25     4901.70    116.68 o 
   6   4   2       39.17       22.22     12.91 o 
   8   4   2     6589.85     7078.38    129.56 o 
  10   4   2    13535.10    14016.39    232.60 o 
  12   4   2      520.43      367.24     26.66 o 
  14   4   2    31516.38    32387.71    561.93 o 
  16   4   2     8162.22     7555.53    183.56 o 
  18   4   2     2219.69     2755.47    128.19 o 
  20   4   2     5265.32     5144.68    163.17 o 
  22   4   2     4499.63     4426.29    156.16 o 
  24   4   2     7554.95     8457.89    260.32 o 
 -25   5   2     9231.82     9139.81    328.92 o 
 -23   5   2     2437.83     2376.31    129.64 o 
 -21   5   2     6070.48     5996.00    172.39 o 
 -19   5   2    17385.46    16839.85    374.26 o 
 -17   5   2      439.21      431.20     57.92 o 
 -15   5   2      260.33      198.89     33.23 o 
 -13   5   2    11896.92    11601.74    218.55 o 
 -11   5   2    50849.10    48277.71    706.26 o 
  -9   5   2     7603.57     9370.43    234.10 o 
  -7   5   2    44993.70    43720.98    634.87 o 
  -5   5   2     7843.39     5952.39    115.53 o 
  -3   5   2     3358.50     3701.46     72.06 o 
  -1   5   2    57414.24    61053.87    863.87 o 
   1   5   2     6532.52     6800.29    125.12 o 
   3   5   2    24876.05    23391.03    352.78 o 
   5   5   2      173.31      193.69     20.38 o 
   7   5   2    37765.17    38628.69    688.05 o 
   9   5   2    41148.39    41005.24    608.53 o 
  11   5   2     9632.93    10042.93    181.26 o 
  13   5   2     2439.48     2537.25     92.23 o 
  15   5   2     8113.85     7918.50    189.28 o 
  17   5   2    20118.04    20049.47    395.27 o 
  19   5   2       58.31       62.20     46.25 o 
  21   5   2     2451.29     3124.30    132.58 o 
  23   5   2     4063.01     3937.60    152.64 o 
 -24   6   2     5300.52     5524.13    203.33 o 
 -22   6   2     5590.41     5564.12    197.56 o 
 -20   6   2    12817.88    13111.76    332.32 o 
 -18   6   2     3680.05     3700.09    137.79 o 
 -16   6   2       58.29       12.82     34.99 o 
 -14   6   2    10279.33    10488.89    278.59 o 
 -12   6   2     9809.18    10551.91    190.42 o 
 -10   6   2    36365.53    37507.46    560.13 o 
  -8   6   2     5022.70     4981.21    102.99 o 
  -6   6   2    21725.58    22225.87    374.32 o 
  -4   6   2    47552.78    46998.39    674.77 o 
  -2   6   2     3501.72     3620.44     75.03 o 
   0   6   2    12587.89    12628.22    261.73 o 
   2   6   2    67334.87    68024.14   1202.18 o 
   4   6   2    23698.26    23484.09    394.96 o 
   6   6   2     2964.89     2587.85     68.39 o 
   8   6   2    64550.20    63398.42    920.79 o 
  10   6   2    19789.45    19894.57    321.34 o 
  12   6   2      887.88      771.32     56.57 o 
  14   6   2    13648.24    13372.83    276.11 o 
  16   6   2     4883.89     4696.58    237.28 o 
  18   6   2       64.99       33.59     48.12 o 
  20   6   2     1847.63     1784.96     98.20 o 
  22   6   2     2066.04     1857.99    110.87 o 
 -23   7   2     1792.41     1890.24    140.76 o 
 -21   7   2     5130.72     5493.84    269.13 o 
 -19   7   2     8845.42     8098.36    362.77 o 
 -17   7   2     6911.59     7168.60    206.42 o 
 -15   7   2      789.36      853.01     60.42 o 
 -13   7   2    26005.42    26160.54    666.75 o 
 -11   7   2     7669.68     6811.59    137.67 o 
  -9   7   2      926.77     1080.85     46.53 o 
  -7   7   2    46540.38    47231.88    694.11 o 
  -5   7   2     8206.98     7920.57    140.95 o 
  -3   7   2    11978.40    13185.26    213.62 o 
  -1   7   2     5543.58     6018.79    218.64 o 
   1   7   2    25565.83    24149.95    365.87 o 
   3   7   2     8918.45     8974.55    199.37 o 
   5   7   2    25177.98    26756.20    414.99 o 
   7   7   2    12276.93    12548.69    272.62 o 
   9   7   2    24776.43    24707.72    655.45 o 
  11   7   2    22829.77    22953.25    419.00 o 
  13   7   2     1856.35     1811.50     83.34 o 
  15   7   2    11216.00    10877.04    272.22 o 
  17   7   2     3911.10     3898.65    173.38 o 
  19   7   2      986.28      899.36     76.50 o 
  21   7   2     2509.48     2857.68    174.35 o 
 -22   8   2     1471.35     1207.40    163.93 o 
 -20   8   2     7475.92     7751.78    276.86 o 
 -18   8   2     3697.09     3795.21    198.21 o 
 -16   8   2     1630.30     1685.01     96.30 o 
 -14   8   2     8657.64     8714.64    265.43 o 
 -12   8   2     7179.73     7101.06    165.89 o 
 -10   8   2    10309.45    10198.78    188.61 o 
  -8   8   2     9523.66     9049.79    169.90 o 
  -6   8   2    25805.11    26141.69    405.57 o 
  -4   8   2    24210.38    23866.69    366.51 o 
  -2   8   2     4708.44     4756.18     99.36 o 
   0   8   2    14114.37    13300.26    219.90 o 
   2   8   2    11252.02    10760.18    185.81 o 
   4   8   2     9542.25     9850.15    219.55 o 
   6   8   2     3929.78     3872.36    104.60 o 
   8   8   2    10600.23    10589.51    196.16 o 
  10   8   2    14392.43    14635.03    327.81 o 
  12   8   2     5510.01     5489.09    150.54 o 
  14   8   2     5171.67     5482.05    254.22 o 
  16   8   2     4077.64     4477.82    143.49 o 
  18   8   2     5035.10     5080.77    181.68 o 
  20   8   2     2263.57     2027.45    124.25 o 
 -21   9   2     1557.65     1707.13    193.49 o 
 -19   9   2     4210.91     4260.60    207.07 o 
 -17   9   2     5477.10     5617.52    185.89 o 
 -15   9   2     6266.41     6742.35    200.63 o 
 -13   9   2     3578.51     3976.27    140.77 o 
 -11   9   2    11466.68    11388.87    234.15 o 
  -9   9   2     3334.24     3316.11    100.12 o 
  -7   9   2    23812.10    23353.23    375.59 o 
  -5   9   2    19430.97    17648.61    285.98 o 
  -3   9   2      121.69      127.29     25.98 o 
  -1   9   2     5160.96     4968.54    107.71 o 
   1   9   2     5140.63     4657.59    130.60 o 
   3   9   2     9407.31     8820.94    178.17 o 
   5   9   2      325.18      350.04     34.70 o 
   7   9   2     7416.24     6480.29    139.23 o 
   9   9   2     1834.76     1806.44    123.45 o 
  11   9   2     3235.93     3195.13    228.68 o 
  13   9   2     3826.54     3817.29    126.34 o 
  15   9   2      316.49      431.63     67.48 o 
  17   9   2     5547.32     6121.56    237.75 o 
  19   9   2     1779.31     1477.66    108.79 o 
 -20  10   2     1644.23     2131.62    137.47 o 
 -18  10   2     3460.42     3430.30    163.84 o 
 -16  10   2     4609.02     4719.00    171.53 o 
 -14  10   2     6930.65     6738.11    203.60 o 
 -12  10   2     3094.95     2861.28    121.84 o 
 -10  10   2     6267.97     6871.24    204.74 o 
  -8  10   2     8160.70     7788.82    187.15 o 
  -6  10   2     5226.12     5565.37    140.49 o 
  -4  10   2    13572.17    13056.89    226.59 o 
  -2  10   2     2047.47     1904.00     65.06 o 
   0  10   2    10029.93     9681.80    178.99 o 
   2  10   2    12266.73    12089.75    213.73 o 
   4  10   2     4025.34     3822.18     99.73 o 
   6  10   2     6510.89     6274.83    140.11 o 
   8  10   2     3398.04     3525.98    115.61 o 
  10  10   2     4539.42     4545.65    155.98 o 
  12  10   2     1950.48     1772.90    117.87 o 
  14  10   2     2640.08     2429.90    120.66 o 
  16  10   2     1413.59     1199.20    100.99 o 
 -17  11   2     5144.88     5418.52    210.72 o 
 -15  11   2     2000.86     1828.25    117.68 o 
 -13  11   2     2310.96     2342.14    116.40 o 
 -11  11   2     2334.36     1865.84    135.39 o 
  -9  11   2      619.93      732.24     62.10 o 
  -7  11   2      187.51      202.73     38.13 o 
  -5  11   2      357.77      363.88     41.83 o 
  -3  11   2     8563.08     8736.09    187.63 o 
  -1  11   2     3798.06     4067.41    136.42 o 
   1  11   2     7260.99     7488.39    152.39 o 
   3  11   2     3688.99     3854.72    103.10 o 
   5  11   2     4467.54     4959.99    127.89 o 
   7  11   2     4290.15     4308.54    154.79 o 
   9  11   2     3217.23     3188.04    130.05 o 
  11  11   2     3643.71     3700.40    145.41 o 
  13  11   2     6024.50     5721.97    191.89 o 
  15  11   2     3762.42     3534.68    199.78 o 
 -14  12   2     2601.68     2864.04    147.75 o 
 -12  12   2      760.19      822.98     84.59 o 
 -10  12   2     5498.72     5750.84    184.90 o 
  -8  12   2     1614.82     1637.96     80.76 o 
  -6  12   2     2379.05     2660.35     99.11 o 
  -4  12   2     6116.44     6278.21    155.85 o 
  -2  12   2    12175.16    12076.59    246.00 o 
   0  12   2     3754.42     3770.76    113.81 o 
   2  12   2     1281.01     1329.08     65.37 o 
   4  12   2     9131.84     8722.64    200.76 o 
   6  12   2     4693.79     4732.21    196.07 o 
   8  12   2     2140.39     2322.32    136.22 o 
  10  12   2      610.15      501.94     67.47 o 
  12  12   2     2883.19     3237.82    142.56 o 
 -11  13   2     2148.19     2162.68    221.93 o 
  -9  13   2     5726.43     5886.97    210.67 o 
  -7  13   2     2281.74     2478.93    102.32 o 
  -5  13   2     1879.89     1748.65     85.31 o 
  -3  13   2     7910.66     7731.42    183.51 o 
  -1  13   2     8793.99     8466.83    310.30 o 
   1  13   2      231.32      143.39     44.59 o 
   3  13   2     2593.61     2195.65    142.74 o 
   5  13   2     6317.19     6179.96    232.74 o 
   7  13   2     5452.72     5250.10    192.35 o 
   9  13   2       78.48      119.30     51.36 o 
  -6  14   2      389.14      385.05     57.46 o 
  -4  14   2     3167.83     3257.21    165.12 o 
  -2  14   2     3780.58     3673.84    158.22 o 
   0  14   2     4831.16     4793.39    157.94 o 
   2  14   2     1293.79     1449.14    117.46 o 
   4  14   2     2746.57     2891.17    173.25 o 
 -27   1   3       77.85      -21.51     53.90 o 
 -25   1   3       85.91       29.80     44.19 o 
 -23   1   3     1215.45     1134.16     72.88 o 
 -21   1   3      128.23      129.06     45.46 o 
 -19   1   3      108.36      151.09     35.88 o 
 -17   1   3     6573.52     7009.67    145.41 o 
 -15   1   3     5438.09     6106.64    126.66 o 
 -13   1   3    14639.87    14533.77    237.47 o 
 -11   1   3     9637.58    10016.83    168.94 o 
  -9   1   3    10065.16     8473.74    142.12 o 
  -7   1   3     2037.10     2516.50     53.82 o 
  -5   1   3    22583.13    23806.62    421.25 o 
  -3   1   3     7485.68     6785.10    103.82 o 
  -1   1   3     2959.43     3072.46     59.24 o 
   1   1   3    94211.15    98111.25   1265.48 o 
   3   1   3   267235.28   266750.03   4854.27 o 
   5   1   3    15446.33    17428.95    266.53 o 
   7   1   3    15432.33    15761.99    270.82 o 
   9   1   3      873.41     1057.02     42.98 o 
  11   1   3     3311.37     3460.70     87.03 o 
  13   1   3      217.23      238.59     40.45 o 
  15   1   3     1326.39     1114.48     59.68 o 
  17   1   3      547.72      510.68     59.86 o 
  19   1   3      447.22      476.37     74.19 o 
  21   1   3      116.64      -13.56     60.64 o 
  23   1   3      261.06      253.63     75.41 o 
 -28   2   3      201.08       21.82     61.15 o 
 -26   2   3       44.57       58.49     52.49 o 
 -24   2   3       39.36       19.11     44.28 o 
 -22   2   3      114.33       90.67     42.45 o 
 -20   2   3      101.55       36.52     35.51 o 
 -18   2   3     2953.28     3064.51     91.51 o 
 -16   2   3      662.03      581.33     43.30 o 
 -14   2   3     1434.20     1504.39     57.71 o 
 -12   2   3      257.84      357.88     29.97 o 
 -10   2   3     3391.64     3951.79     83.79 o 
  -8   2   3     6399.10     6340.34    112.42 o 
  -6   2   3       61.76      275.10     17.65 o 
  -4   2   3    52248.08    56477.93   1289.52 o 
  -2   2   3   137509.69   140998.83   2165.64 o 
   0   2   3    19907.70    21366.29    343.68 o 
   2   2   3    32116.12    32701.92    433.69 o 
   4   2   3    54503.34    56880.78   1002.71 o 
   6   2   3      551.57      617.73     39.18 o 
   8   2   3      118.45      243.90     25.49 o 
  10   2   3     4779.64     4161.42     92.38 o 
  12   2   3      502.26      424.15     36.31 o 
  14   2   3      140.97       67.40     39.53 o 
  16   2   3       61.35        0.57     41.60 o 
  18   2   3      922.02     1031.41     76.38 o 
  20   2   3       70.66      129.01     63.63 o 
  22   2   3       42.14      133.26     66.54 o 
  24   2   3       32.74       -0.61     65.30 o 
 -27   3   3       33.11     -100.83     52.01 o 
 -25   3   3       29.39      -33.66     58.41 o 
 -23   3   3     1367.13     1533.49     93.45 o 
 -21   3   3      290.29      258.39     49.11 o 
 -19   3   3    10776.88    10077.97    197.47 o 
 -17   3   3     6389.88     6787.43    145.23 o 
 -15   3   3     2204.10     2252.58     76.45 o 
 -13   3   3    11169.83    11072.27    194.54 o 
 -11   3   3    13334.36    13330.03    238.78 o 
  -9   3   3    21625.50    23207.28    347.68 o 
  -7   3   3     7579.18     8374.98    137.65 o 
  -5   3   3     4761.36     4218.07     78.06 o 
  -3   3   3      944.42      943.00     26.43 o 
  -1   3   3    55677.87    55135.96    775.16 o 
   1   3   3    46702.78    49214.26    699.44 o 
   3   3   3     2574.65     2934.32     61.14 o 
   5   3   3     5543.37     6648.09    136.34 o 
   7   3   3    21344.80    20036.46    347.80 o 
   9   3   3      862.40      787.86     47.02 o 
  11   3   3       42.17       34.16     30.17 o 
  13   3   3     7758.91     7680.89    177.94 o 
  15   3   3       55.26       81.59     40.19 o 
  17   3   3     1566.07     1531.20    124.66 o 
  19   3   3       13.05      -34.41     43.24 o 
  21   3   3        7.54      -45.92     57.81 o 
  23   3   3      839.02     1026.61    101.25 o 
 -26   4   3       73.39       11.73     55.83 o 
 -24   4   3       21.12        0.99     59.10 o 
 -22   4   3     6565.50     6841.93    234.92 o 
 -20   4   3      172.93      103.31     46.94 o 
 -18   4   3     3514.81     3434.89    100.05 o 
 -16   4   3       33.75       42.02     29.83 o 
 -14   4   3     2400.89     2341.57     73.43 o 
 -12   4   3     2145.90     1971.43     60.90 o 
 -10   4   3       13.61        3.93     16.75 o 
  -8   4   3      527.83      583.88     28.28 o 
  -6   4   3     3799.50     3731.19     86.93 o 
  -4   4   3     4006.80     5109.83     88.67 o 
  -2   4   3     1661.90     1676.08     40.25 o 
   0   4   3    32943.65    33840.00    733.49 o 
   2   4   3     1470.30     1520.26     41.78 o 
   4   4   3    11070.82    12227.31    218.92 o 
   6   4   3     5484.28     4982.03     96.80 o 
   8   4   3       28.62       26.25     25.60 o 
  10   4   3     1106.48     1144.66     58.07 o 
  12   4   3     3801.90     3680.92    156.18 o 
  14   4   3     8091.05     7704.80    246.17 o 
  16   4   3     1965.21     2030.13     91.58 o 
  18   4   3      483.67      544.29     80.74 o 
  20   4   3      652.36      570.41     71.28 o 
  22   4   3      362.63      509.55     99.63 o 
 -25   5   3     1529.81     1617.34    114.06 o 
 -23   5   3      167.15       47.27     56.54 o 
 -21   5   3        2.38        2.67     42.59 o 
 -19   5   3     1210.94      901.73     67.51 o 
 -17   5   3     1367.58     1351.37     84.85 o 
 -15   5   3     3341.73     3312.06     97.37 o 
 -13   5   3      153.56      145.44     28.29 o 
 -11   5   3      735.30      745.68     49.35 o 
  -9   5   3    11151.51    10635.69    179.64 o 
  -7   5   3     1507.26     1330.37     43.05 o 
  -5   5   3     2497.13     2840.53     60.21 o 
  -3   5   3     1565.78     2007.19     47.51 o 
  -1   5   3      609.00      724.59     43.43 o 
   1   5   3      905.86     1116.43     51.16 o 
   3   5   3    20465.00    21083.53    776.55 o 
   5   5   3     7260.95     7768.73    140.37 o 
   7   5   3     2675.90     2604.05     65.57 o 
   9   5   3     1715.74     2155.61     79.60 o 
  11   5   3       64.94      101.03     34.50 o 
  13   5   3     4652.74     4861.45    135.12 o 
  15   5   3      669.13      536.94     56.21 o 
  17   5   3     2156.70     2002.87    126.59 o 
  19   5   3     1394.82     1312.33     84.05 o 
  21   5   3      322.43      366.03     67.43 o 
  23   5   3        0.27      -65.56     67.28 o 
 -26   6   3      190.54      342.52     81.28 o 
 -24   6   3       70.72      106.51     58.85 o 
 -22   6   3        4.89       20.96     52.94 o 
 -20   6   3      397.61      397.58     67.30 o 
 -18   6   3     3468.56     3623.37    154.38 o 
 -16   6   3     2472.83     2298.66     76.80 o 
 -14   6   3       38.43       99.36     30.16 o 
 -12   6   3     4054.90     4495.32    101.79 o 
 -10   6   3     3077.70     3483.24     83.36 o 
  -8   6   3      134.01      213.90     25.37 o 
  -6   6   3      300.10      233.21     24.06 o 
  -4   6   3      162.19      327.69     24.30 o 
  -2   6   3    37136.35    37977.05    551.04 o 
   0   6   3     2842.99     2863.47     88.67 o 
   2   6   3    10324.77    10398.71    187.53 o 
   4   6   3     2495.20     3079.52    102.39 o 
   6   6   3      130.23      158.90     22.46 o 
   8   6   3      293.65      268.56     44.30 o 
  10   6   3       36.39       64.16     36.16 o 
  12   6   3     5533.32     5003.46    227.47 o 
  14   6   3      833.31      788.90     62.90 o 
  16   6   3      256.91      318.91     53.03 o 
  18   6   3      890.63     1136.07     80.43 o 
  20   6   3      255.43      242.69     58.82 o 
  22   6   3      391.85      208.28     86.13 o 
 -25   7   3       57.65       35.54     66.93 o 
 -23   7   3      162.29       75.41     59.20 o 
 -21   7   3      502.37      692.94     84.70 o 
 -19   7   3      103.34       77.91     58.20 o 
 -17   7   3     1111.91     1000.66     78.53 o 
 -15   7   3       50.51       71.43     33.89 o 
 -13   7   3     1979.44     2206.50     75.03 o 
 -11   7   3      714.64      695.78     46.51 o 
  -9   7   3     1848.46     1976.67     61.67 o 
  -7   7   3    18084.10    17963.37    288.20 o 
  -5   7   3      630.29      636.49     31.88 o 
  -3   7   3       94.07      121.76     19.81 o 
  -1   7   3      818.67      736.90     33.92 o 
   1   7   3        9.25       87.24     24.94 o 
   3   7   3     6060.50     5616.37    151.77 o 
   5   7   3       30.63       17.72     20.59 o 
   7   7   3      626.97      752.57     40.71 o 
   9   7   3     2683.22     2303.57     86.97 o 
  11   7   3     3411.46     2990.60    158.93 o 
  13   7   3       75.17       77.51     49.50 o 
  15   7   3       73.79       70.74     42.92 o 
  17   7   3        2.36       26.48     52.69 o 
  19   7   3      150.91       58.41     49.31 o 
  21   7   3      681.50      544.54     84.39 o 
 -22   8   3       30.93      -36.70     60.10 o 
 -20   8   3      130.21      248.77     78.84 o 
 -18   8   3      647.58      659.92     73.25 o 
 -16   8   3     1220.51     1292.16    120.25 o 
 -14   8   3      109.04      127.82     35.47 o 
 -12   8   3     1897.27     1972.36     89.60 o 
 -10   8   3      111.94      141.61     31.45 o 
  -8   8   3       25.58       62.71     23.43 o 
  -6   8   3      585.05      579.39     35.03 o 
  -4   8   3     2529.24     2272.36     63.67 o 
  -2   8   3    12923.99    12931.25    253.76 o 
   0   8   3        0.80       24.90     26.22 o 
   2   8   3     2304.56     2430.82     72.83 o 
   4   8   3      613.53      798.54     58.12 o 
   6   8   3      168.60      182.53     33.04 o 
   8   8   3     2822.75     2543.38     91.91 o 
  10   8   3     1362.88     1336.40     71.25 o 
  12   8   3      317.66      283.56     46.78 o 
  14   8   3      406.45      425.67     54.87 o 
  16   8   3      290.49      257.91     53.13 o 
  18   8   3       28.85        7.60     48.68 o 
  20   8   3       84.65      112.81     60.95 o 
 -21   9   3      149.00      183.76     68.02 o 
 -19   9   3       65.32      -42.24     52.11 o 
 -17   9   3      528.87      613.65     71.58 o 
 -15   9   3        0.37       53.96     43.01 o 
 -13   9   3        2.23       -8.51     28.78 o 
 -11   9   3     3312.88     3571.21    108.32 o 
  -9   9   3      124.19      145.38     32.52 o 
  -7   9   3     2983.51     2817.72     91.12 o 
  -5   9   3     3224.03     3023.47     79.46 o 
  -3   9   3      294.29      349.92     44.55 o 
  -1   9   3    15991.62    16638.33    298.95 o 
   1   9   3     2822.12     2793.53     76.57 o 
   3   9   3      879.27      928.98     47.05 o 
   5   9   3     5778.01     5355.25    134.88 o 
   7   9   3       79.92      146.29     35.49 o 
   9   9   3        0.61       13.28     31.63 o 
  11   9   3     3877.50     3550.98    125.74 o 
  13   9   3      137.00      137.88     69.84 o 
  15   9   3        7.35       66.56     51.78 o 
  17   9   3       10.34        8.42     49.77 o 
 -20  10   3      370.79      399.32     92.43 o 
 -18  10   3      604.32      689.68     86.13 o 
 -16  10   3      177.87      273.88     66.00 o 
 -14  10   3     3635.87     3361.94    134.19 o 
 -12  10   3     3217.05     3534.66    112.44 o 
 -10  10   3      247.19      232.72     39.96 o 
  -8  10   3      449.39      407.43     42.45 o 
  -6  10   3       29.99       15.61     29.29 o 
  -4  10   3     5862.11     5764.88    122.78 o 
  -2  10   3     2686.37     2578.74     74.84 o 
   0  10   3      195.99      280.94     31.76 o 
   2  10   3     4569.29     4012.83    106.42 o 
   4  10   3       77.83       90.25     30.32 o 
   6  10   3        5.30      -35.21     28.18 o 
   8  10   3      438.07      382.68     47.51 o 
  10  10   3       69.55      101.50     39.34 o 
  12  10   3       60.06       59.77     47.72 o 
  14  10   3        6.46      -37.46     45.82 o 
  16  10   3     2795.38     2949.00    145.55 o 
 -17  11   3       99.28      116.61     61.02 o 
 -15  11   3      263.63      203.90     62.21 o 
 -13  11   3      810.26      883.09     84.56 o 
 -11  11   3       99.70      128.70     37.95 o 
  -9  11   3       41.42       20.00     33.46 o 
  -7  11   3     5888.74     5946.75    152.34 o 
  -5  11   3     1790.92     1756.75     74.45 o 
  -3  11   3     1881.47     1889.18     76.57 o 
  -1  11   3      127.12      159.31     30.84 o 
   1  11   3      804.99      887.16     49.41 o 
   3  11   3     1632.12     1488.44     78.87 o 
   5  11   3      318.16      358.15     47.75 o 
   7  11   3     1290.11     1062.85     70.07 o 
   9  11   3     1769.64     1865.38    102.94 o 
  11  11   3     1518.00     1435.70     95.96 o 
  13  11   3      223.08      296.29     62.59 o 
  15  11   3      856.58      805.86     86.45 o 
 -16  12   3        7.72       -4.78     56.59 o 
 -14  12   3      347.89      239.99     67.65 o 
 -12  12   3        1.34      -50.72     71.95 o 
 -10  12   3      201.78      253.04     49.01 o 
  -8  12   3      153.33      124.53     43.34 o 
  -6  12   3        6.79        4.19     32.84 o 
  -4  12   3     1518.29     1707.89     77.23 o 
  -2  12   3      137.06       86.86     36.50 o 
   0  12   3      895.79      942.91     60.74 o 
   2  12   3      169.06      215.13     42.29 o 
   4  12   3      450.82      519.82     60.70 o 
   6  12   3      350.60      419.09     58.54 o 
   8  12   3        0.80      -16.77     54.49 o 
  10  12   3      981.62      849.36     81.01 o 
  12  12   3      257.88      462.97     70.35 o 
 -11  13   3       66.23      132.34     58.23 o 
  -9  13   3       18.10       50.84     51.54 o 
  -7  13   3        8.69       28.80     41.53 o 
  -5  13   3       71.81       15.38     39.88 o 
  -3  13   3        1.01        7.34     36.04 o 
  -1  13   3       16.10       45.58     37.45 o 
   1  13   3      456.40      433.18     62.26 o 
   3  13   3       77.80       51.66     51.64 o 
   5  13   3      342.20      256.76     69.93 o 
   7  13   3       99.52      176.42     60.68 o 
   9  13   3      143.74      253.59     60.53 o 
  -6  14   3      250.97      171.21     51.45 o 
  -4  14   3      260.18      256.68     50.12 o 
  -2  14   3       11.17      -18.87     44.01 o 
   0  14   3      391.34      538.90     65.49 o 
   2  14   3       22.12      -14.91     54.22 o 
 -28   0   4      257.41      390.57     97.06 o 
 -26   0   4     3921.56     3785.45    205.06 o 
 -24   0   4    17529.90    17868.74    446.83 o 
 -22   0   4     6474.50     7188.54    222.86 o 
 -20   0   4     5602.28     4832.43    168.21 o 
 -18   0   4    14260.39    15240.14    368.17 o 
 -16   0   4    21831.40    22939.11    509.07 o 
 -14   0   4    16369.31    18165.90    407.26 o 
 -12   0   4    35075.34    34935.79    724.72 o 
 -10   0   4     2241.66     2630.45     84.63 o 
  -8   0   4    60796.55    65074.12   1295.54 o 
  -6   0   4    30678.15    33772.77    679.53 o 
  -4   0   4    40009.24    42258.57    841.67 o 
  -2   0   4   240646.09   253984.62   6638.99 o 
   0   0   4     7257.93    10428.39    230.22 o 
   2   0   4    99204.54    96024.77   1906.18 o 
   4   0   4    11822.20    10029.65    232.27 o 
   6   0   4    15611.17    14051.76    318.08 o 
   8   0   4     9669.71    10760.12    258.91 o 
  10   0   4    80530.68    83553.66   1690.38 o 
  12   0   4     5675.57     4932.18    179.52 o 
  14   0   4      411.69      293.41     56.21 o 
  16   0   4    23488.27    21841.39    782.15 o 
  18   0   4     7221.00     7045.14    388.93 o 
  20   0   4     1654.42     2188.20    181.60 o 
  22   0   4     1845.64     1402.08    157.31 o 
  24   0   4     7540.18     7772.22    617.71 o 
 -27   1   4      971.25     1072.09     87.48 o 
 -25   1   4     6514.99     7365.57    209.62 o 
 -23   1   4    11111.26    10151.03    204.13 o 
 -21   1   4     5827.00     6037.98    139.95 o 
 -19   1   4     2398.11     2510.51     82.82 o 
 -17   1   4    26482.81    25038.57    393.94 o 
 -15   1   4    26512.00    27098.32    414.97 o 
 -13   1   4     3219.14     3135.13     79.72 o 
 -11   1   4    33560.16    33632.07    493.14 o 
  -9   1   4    19260.56    18495.99    278.37 o 
  -7   1   4      103.26       30.65     11.25 o 
  -5   1   4   115791.75   125894.12   1633.49 o 
  -3   1   4     2234.91     1603.36     33.08 o 
  -1   1   4     1246.69     1334.72     40.81 o 
   1   1   4     5943.27     7033.27    155.18 o 
   3   1   4   132999.33   132356.47   1851.45 o 
   5   1   4    17366.77    18202.53    279.96 o 
   7   1   4    13113.87    14251.26    230.09 o 
   9   1   4    28615.77    26845.92    412.12 o 
  11   1   4     5038.20     5240.07    115.84 o 
  13   1   4     8159.01     8216.56    163.07 o 
  15   1   4      412.34      349.16     54.37 o 
  17   1   4    10399.21    11435.13    293.90 o 
  19   1   4    13616.30    12116.14    314.92 o 
  21   1   4      998.87      959.79     96.20 o 
  23   1   4     2620.56     3015.93    153.71 o 
 -28   2   4      971.68     1154.56     92.18 o 
 -26   2   4     1991.75     2106.01     98.92 o 
 -24   2   4     4554.07     4197.09    162.33 o 
 -22   2   4     4187.65     4628.84    122.35 o 
 -20   2   4     7117.97     5871.11    136.38 o 
 -18   2   4    27298.68    27324.67    430.54 o 
 -16   2   4     2397.99     2276.28     72.91 o 
 -14   2   4    39720.91    37529.50    558.57 o 
 -12   2   4    15084.75    13616.74    242.24 o 
 -10   2   4    80178.08    83184.80   1175.27 o 
  -8   2   4    95442.62    98944.90   1387.58 o 
  -6   2   4     6910.95     5823.09    112.35 o 
  -4   2   4   132567.91   136695.67   1904.77 o 
  -2   2   4    41691.88    44310.67    624.65 o 
   0   2   4    47847.11    46938.76    666.56 o 
   2   2   4     6044.81     7810.23    215.31 o 
   4   2   4    88613.96    89303.06   1559.09 o 
   6   2   4    34613.57    38741.97    814.28 o 
   8   2   4     3968.69     4317.02    109.91 o 
  10   2   4    23910.77    23112.49    393.32 o 
  12   2   4     1590.99     1273.71     92.89 o 
  14   2   4     1288.96     1351.87     71.73 o 
  16   2   4     7110.67     6098.01    195.07 o 
  18   2   4     8851.57     8720.33    296.62 o 
  20   2   4     3186.13     3307.40    175.43 o 
  22   2   4     3726.41     3839.47    259.64 o 
 -27   3   4     2837.02     2496.31    130.67 o 
 -25   3   4     1185.66     1664.34     90.24 o 
 -23   3   4       91.60       14.23     38.87 o 
 -21   3   4    18629.79    19055.12    377.07 o 
 -19   3   4     5074.33     5407.90    128.39 o 
 -17   3   4    10608.11     9800.58    185.69 o 
 -15   3   4    14102.34    13802.92    235.72 o 
 -13   3   4      102.85      160.79     26.46 o 
 -11   3   4    63057.40    61341.71    879.66 o 
  -9   3   4    19223.29    17995.95    276.99 o 
  -7   3   4    16588.12    16544.48    232.12 o 
  -5   3   4    28447.56    28544.68    586.80 o 
  -3   3   4    51047.75    48140.43    691.30 o 
  -1   3   4     1180.90     1184.53     43.64 o 
   1   3   4      869.53      702.44     30.54 o 
   3   3   4    52012.42    54193.43    713.02 o 
   5   3   4      236.22      335.10     36.84 o 
   7   3   4    42454.44    42046.81    768.33 o 
   9   3   4    10322.76    10204.99    208.30 o 
  11   3   4      218.26      242.14     38.80 o 
  13   3   4     9297.75     9086.13    203.06 o 
  15   3   4     9662.14     9445.15    215.01 o 
  17   3   4     3228.19     3642.77    124.66 o 
  19   3   4     6989.81     6625.66    190.22 o 
  21   3   4     5250.83     5284.62    209.28 o 
  23   3   4      567.80      539.98     88.11 o 
 -26   4   4     3133.32     2768.68    153.55 o 
 -24   4   4     3790.74     4148.09    212.58 o 
 -22   4   4     1063.40     1412.05     79.50 o 
 -20   4   4     3497.61     3123.19     97.26 o 
 -18   4   4     9333.52     9697.17    189.68 o 
 -16   4   4     1133.71     1068.05     55.84 o 
 -14   4   4     6768.12     6814.81    137.47 o 
 -12   4   4    15989.30    15658.17    256.70 o 
 -10   4   4       71.96       10.25     16.89 o 
  -8   4   4    41131.12    45010.51    647.47 o 
  -6   4   4    17587.61    17870.60    358.24 o 
  -4   4   4    15766.02    17008.14    255.79 o 
  -2   4   4    24806.87    26828.63    389.58 o 
   0   4   4    51538.04    51712.80    734.05 o 
   2   4   4    73213.70    76651.86   1087.49 o 
   4   4   4     1417.23     1042.28     35.28 o 
   6   4   4    25088.07    22430.72    389.00 o 
   8   4   4     5703.15     4927.73    123.47 o 
  10   4   4    14035.21    13765.46    269.28 o 
  12   4   4    19100.25    18048.90    342.30 o 
  14   4   4    11492.30    12265.86    259.65 o 
  16   4   4     4080.07     3702.13    145.12 o 
  18   4   4      342.06      237.37     69.21 o 
  20   4   4     4031.93     4016.47    148.78 o 
  22   4   4     2720.33     2444.19    140.91 o 
 -27   5   4     3159.24     3229.27    172.96 o 
 -25   5   4     1154.02     1650.76    109.16 o 
 -23   5   4     3429.98     3154.45    140.21 o 
 -21   5   4    11164.30    11933.31    299.74 o 
 -19   5   4     4162.29     4599.51    119.06 o 
 -17   5   4       14.24      -29.12     28.14 o 
 -15   5   4     8113.86     8107.09    161.26 o 
 -13   5   4     3028.13     3022.55     79.54 o 
 -11   5   4    21731.56    23444.74    360.29 o 
  -9   5   4    37104.29    41799.30    772.48 o 
  -7   5   4     8028.36     8932.79    211.27 o 
  -5   5   4    21477.46    21551.29    320.77 o 
  -3   5   4     4580.68     4526.54     84.63 o 
  -1   5   4    44400.43    48162.44    724.52 o 
   1   5   4    31023.14    30349.12    666.32 o 
   3   5   4    35514.30    35681.77    528.94 o 
   5   5   4     2552.16     2503.40     90.80 o 
   7   5   4    15467.23    14136.74    268.50 o 
   9   5   4    29603.86    28801.57    499.96 o 
  11   5   4      136.63       51.00     35.09 o 
  13   5   4    20328.02    20136.81    380.86 o 
  15   5   4    17260.66    16079.49    324.87 o 
  17   5   4      934.84     1185.31     77.14 o 
  19   5   4     1908.13     1687.76    103.00 o 
  21   5   4     1962.36     2245.79    134.15 o 
 -26   6   4     1560.68     1479.81    145.55 o 
 -24   6   4     3477.11     3481.43    203.82 o 
 -22   6   4    13035.73    13406.20    336.75 o 
 -20   6   4     7784.61     6719.36    209.47 o 
 -18   6   4     9639.89     9569.46    215.36 o 
 -16   6   4     1288.46     1225.32     71.13 o 
 -14   6   4    37260.41    38091.86   1013.06 o 
 -12   6   4    18718.88    19145.64    307.28 o 
 -10   6   4     9823.19    10182.96    198.68 o 
  -8   6   4    39702.96    38979.28    573.25 o 
  -6   6   4    16440.72    15014.23    234.98 o 
  -4   6   4     6487.98     6169.73    111.26 o 
  -2   6   4      127.23       97.62     17.21 o 
   0   6   4    60371.47    57668.62    824.49 o 
   2   6   4     6421.96     7164.47    206.55 o 
   4   6   4     5680.99     5062.15    105.35 o 
   6   6   4    18127.86    18303.92    312.68 o 
   8   6   4     2164.90     2683.08    183.09 o 
  10   6   4     2916.26     3059.50    102.62 o 
  12   6   4    19719.29    19425.43    370.88 o 
  14   6   4    20000.57    20539.55    402.03 o 
  16   6   4     4871.92     4694.97    157.94 o 
  18   6   4     1772.46     1740.44     94.65 o 
  20   6   4     1430.54     1799.41    103.02 o 
 -25   7   4     2166.55     2371.81    213.43 o 
 -23   7   4      391.27      321.21    122.22 o 
 -21   7   4    22662.32    23081.76    510.78 o 
 -19   7   4     2459.73     2573.18    207.21 o 
 -17   7   4     4894.20     4799.89    147.70 o 
 -15   7   4    21221.74    21002.07    422.66 o 
 -13   7   4     4527.85     4992.07    147.96 o 
 -11   7   4    16596.86    16486.12    271.80 o 
  -9   7   4     2134.86     2153.16     63.65 o 
  -7   7   4    46970.91    45514.98    732.60 o 
  -5   7   4     1713.13     1678.12     50.54 o 
  -3   7   4     6527.86     6161.48    115.69 o 
  -1   7   4    14591.00    14382.07    230.90 o 
   1   7   4     9653.16     8803.09    229.00 o 
   3   7   4     4689.56     4530.09    114.66 o 
   5   7   4     1157.11     1011.40     45.68 o 
   7   7   4    22872.40    21334.42    389.53 o 
   9   7   4       71.62       14.61     38.00 o 
  11   7   4     4946.07     4787.15    137.42 o 
  13   7   4    14170.82    13428.07    284.03 o 
  15   7   4    11611.57    10898.10    324.64 o 
  17   7   4      773.03      867.85     95.36 o 
  19   7   4     1042.09     1390.37     91.35 o 
 -24   8   4      732.07      822.92    137.67 o 
 -22   8   4     3775.93     4291.82    363.19 o 
 -20   8   4     4975.87     5087.37    209.12 o 
 -18   8   4     1041.07     1005.56     96.44 o 
 -16   8   4      851.10      875.16     95.51 o 
 -14   8   4    23135.36    22015.11    397.35 o 
 -12   8   4      946.80      932.79     81.74 o 
 -10   8   4       34.53       37.83     27.42 o 
  -8   8   4    14788.77    14737.96    248.70 o 
  -6   8   4     7203.81     7557.64    154.32 o 
  -4   8   4     9155.67    10141.10    227.60 o 
  -2   8   4     8923.56     9314.15    164.81 o 
   0   8   4    21300.77    20784.32    325.47 o 
   2   8   4     2916.02     3244.39     83.44 o 
   4   8   4     6470.23     5945.66    170.34 o 
   6   8   4    17960.73    17765.84    298.12 o 
   8   8   4     3210.67     3012.91    116.32 o 
  10   8   4     3586.19     3413.44    137.44 o 
  12   8   4     5516.64     5329.36    152.98 o 
  14   8   4     8689.87     8453.46    214.49 o 
  16   8   4     3397.86     3398.72    128.18 o 
  18   8   4     1157.97     1049.18    117.00 o 
 -21   9   4     1798.99     1831.34    173.39 o 
 -19   9   4     2200.43     2646.59    171.85 o 
 -17   9   4     2648.95     2493.34    148.38 o 
 -15   9   4     9973.62    10294.72    262.54 o 
 -13   9   4     8295.72     8134.45    225.23 o 
 -11   9   4     3703.45     3690.14    110.19 o 
  -9   9   4    10555.98     9681.05    204.44 o 
  -7   9   4    21294.81    20526.80    403.70 o 
  -5   9   4    19638.91    19367.37    308.86 o 
  -3   9   4     2438.77     2472.67     70.55 o 
  -1   9   4    21825.56    21618.74    341.26 o 
   1   9   4    13083.47    13109.37    224.26 o 
   3   9   4    12854.67    12931.07    229.64 o 
   5   9   4     6833.46     7046.93    163.48 o 
   7   9   4     5379.14     5478.86    172.13 o 
   9   9   4     7083.12     7675.99    370.02 o 
  11   9   4      423.23      577.10     57.97 o 
  13   9   4     6505.42     6512.73    187.04 o 
  15   9   4     3035.61     2886.48    163.57 o 
  17   9   4     2595.13     2675.74    136.88 o 
 -20  10   4     1273.53     1171.44    114.97 o 
 -18  10   4     4253.11     4454.83    314.62 o 
 -16  10   4     2730.45     2734.50    139.45 o 
 -14  10   4     7811.67     7598.58    239.96 o 
 -12  10   4     7057.17     7331.91    176.41 o 
 -10  10   4     1891.88     2008.40    104.47 o 
  -8  10   4     9284.70     9305.35    226.43 o 
  -6  10   4     3587.19     3395.04    145.90 o 
  -4  10   4     6625.99     6522.67    150.43 o 
  -2  10   4     7357.23     7411.79    146.55 o 
   0  10   4     4671.32     4188.79    109.78 o 
   2  10   4    10162.37     9755.60    230.59 o 
   4  10   4     6514.01     6138.27    138.34 o 
   6  10   4     4456.87     4392.61    151.64 o 
   8  10   4     3449.93     3273.00    139.52 o 
  10  10   4     6262.27     6272.61    201.72 o 
  12  10   4     1782.39     1597.13    100.94 o 
  14  10   4      923.68     1005.97     88.97 o 
  16  10   4     5317.75     5665.75    243.54 o 
 -19  11   4     1302.97     1406.97    136.49 o 
 -17  11   4     7513.89     8260.22    309.67 o 
 -15  11   4     1770.13     1860.19    118.30 o 
 -13  11   4     1625.12     1784.17    112.10 o 
 -11  11   4    15999.71    16599.77    355.74 o 
  -9  11   4       63.90       93.98     35.57 o 
  -7  11   4     1498.84     1689.62     82.41 o 
  -5  11   4     6064.53     6142.50    148.79 o 
  -3  11   4    10461.47    10219.12    212.76 o 
  -1  11   4     7074.80     6682.10    157.46 o 
   1  11   4     6636.06     5877.55    140.65 o 
   3  11   4     6519.26     6095.29    153.77 o 
   5  11   4     2782.33     2586.45    101.31 o 
   7  11   4     4632.38     4311.85    136.67 o 
   9  11   4     3282.99     2593.21    122.07 o 
  11  11   4     5384.47     5394.88    240.65 o 
  13  11   4      803.47      930.77     85.98 o 
 -16  12   4     1811.43     2196.75    143.00 o 
 -14  12   4     1277.46     1020.94    107.17 o 
 -12  12   4     2003.92     1835.42    238.48 o 
 -10  12   4     5642.48     5537.27    166.53 o 
  -8  12   4      808.84      835.01     66.24 o 
  -6  12   4      855.36      935.67     95.35 o 
  -4  12   4     8270.37     8193.56    293.39 o 
  -2  12   4     2624.63     2722.74    102.36 o 
   0  12   4     2541.03     2529.78     93.41 o 
   2  12   4      701.07      751.68     71.88 o 
   4  12   4     4787.64     4867.41    196.76 o 
   6  12   4     3028.19     3354.22    135.81 o 
   8  12   4     1224.11     1201.73     87.50 o 
  10  12   4     5765.31     5723.28    209.11 o 
 -13  13   4     1514.98     1398.60    110.01 o 
 -11  13   4     7079.87     6774.45    233.86 o 
  -9  13   4     4584.55     4314.90    147.99 o 
  -7  13   4      556.02      536.55     60.74 o 
  -5  13   4     5663.25     5698.95    154.23 o 
  -3  13   4     5027.45     5303.07    147.06 o 
  -1  13   4     2502.22     2849.68    105.36 o 
   1  13   4      658.21      659.41     71.00 o 
   3  13   4     4435.55     4943.90    229.34 o 
   5  13   4     5003.55     5807.10    244.27 o 
   7  13   4     2670.71     2898.51    161.22 o 
  -6  14   4     1176.39     1227.29     84.46 o 
  -4  14   4     2403.94     2253.50    110.32 o 
  -2  14   4     5301.63     5397.39    233.55 o 
   0  14   4      485.99      358.51     82.93 o 
 -29   1   5      130.03       19.37     54.65 o 
 -27   1   5      462.77      493.96     61.69 o 
 -25   1   5      403.80      348.12     54.78 o 
 -23   1   5       41.05       37.18     41.57 o 
 -21   1   5      391.71      409.06     43.95 o 
 -19   1   5     2786.85     2766.78     85.21 o 
 -17   1   5    10515.91    10688.89    192.36 o 
 -15   1   5      734.88      584.09     36.64 o 
 -13   1   5     7650.48     7822.74    139.78 o 
 -11   1   5    12086.78    13255.08    210.05 o 
  -9   1   5    11533.94    11490.16    293.58 o 
  -7   1   5      230.04      317.83     21.16 o 
  -5   1   5     6356.99     6366.21    113.47 o 
  -3   1   5    10594.45    11046.34    167.88 o 
  -1   1   5      482.35      630.66     26.62 o 
   1   1   5    13443.53    12632.35    260.69 o 
   3   1   5    13367.15    14857.12    232.74 o 
   5   1   5    10760.12     9960.62    171.59 o 
   7   1   5     6883.68     6547.74    123.65 o 
   9   1   5       66.42       44.36     26.71 o 
  11   1   5    11588.32    11355.84    205.75 o 
  13   1   5       52.12       42.72     48.35 o 
  15   1   5     1193.75     1078.12     81.50 o 
  17   1   5      994.20     1051.52     92.26 o 
  19   1   5      205.33      248.01     73.16 o 
  21   1   5     1008.74     1388.54    111.42 o 
  23   1   5      404.11      198.23     79.63 o 
 -28   2   5       75.62       82.87     50.28 o 
 -26   2   5     3699.87     3870.22    135.93 o 
 -24   2   5      745.30      881.26     59.51 o 
 -22   2   5       74.86       84.24     36.94 o 
 -20   2   5      408.02      357.16     45.83 o 
 -18   2   5        0.98       14.96     29.98 o 
 -16   2   5     2322.43     2547.64     91.87 o 
 -14   2   5     1294.05     1399.53     51.57 o 
 -12   2   5    14328.29    14051.33    225.86 o 
 -10   2   5     2500.70     2730.24     61.61 o 
  -8   2   5    12755.61    12808.51    238.45 o 
  -6   2   5    15221.39    13535.15    279.99 o 
  -4   2   5      199.62      167.29     18.26 o 
  -2   2   5     6175.46     6867.62    152.61 o 
   0   2   5      132.73      344.80     21.30 o 
   2   2   5    23659.88    24605.29    366.16 o 
   4   2   5    11204.16    12882.80    263.15 o 
   6   2   5     9127.44    10259.99    201.75 o 
   8   2   5     3366.77     3486.77     99.14 o 
  10   2   5      618.30      588.05     46.66 o 
  12   2   5     4946.51     4650.05    142.93 o 
  14   2   5     1055.43     1032.28     66.33 o 
  16   2   5     1908.60     1798.21    110.13 o 
  18   2   5     1937.67     1576.27    110.07 o 
  20   2   5       32.40       68.64     65.94 o 
  22   2   5      801.32      904.01    110.71 o 
 -27   3   5     4455.26     4739.39    172.56 o 
 -25   3   5      139.12      214.60     50.45 o 
 -23   3   5      133.40      155.70     40.99 o 
 -21   3   5     4173.31     4651.46    132.16 o 
 -19   3   5      431.76      403.49     43.18 o 
 -17   3   5      176.06      160.79     31.95 o 
 -15   3   5      765.08      788.62     43.00 o 
 -13   3   5      227.30      284.63     28.04 o 
 -11   3   5      153.72      499.49     45.97 o 
  -9   3   5      251.31       35.86     13.52 o 
  -7   3   5     1111.22     1133.65     54.17 o 
  -5   3   5    11092.93    11323.82    193.87 o 
  -3   3   5     1423.47     1368.61     35.62 o 
  -1   3   5    25851.08    25402.79    413.03 o 
   1   3   5     6217.36     5510.09    131.62 o 
   3   3   5     6711.66     7585.90    252.98 o 
   5   3   5     4727.01     5610.13    127.09 o 
   7   3   5    43353.39    45127.37    739.04 o 
   9   3   5    11198.23    11448.96    258.14 o 
  11   3   5     1419.64     1326.00     67.88 o 
  13   3   5      698.01      790.33     59.98 o 
  15   3   5     3986.43     4177.65    167.25 o 
  17   3   5      535.94      602.95     64.83 o 
  19   3   5      999.03      992.06     94.19 o 
  21   3   5      509.26      410.59     87.57 o 
 -28   4   5      854.73      890.79    101.81 o 
 -26   4   5     1543.56     1582.74    131.22 o 
 -24   4   5      167.79      153.13     56.49 o 
 -22   4   5     1215.05     1371.74    117.82 o 
 -20   4   5       61.34       90.46     34.85 o 
 -18   4   5     1411.51     1191.80     58.27 o 
 -16   4   5        0.63      -10.82     26.36 o 
 -14   4   5    11877.62    12522.91    235.98 o 
 -12   4   5       55.40      138.73     22.92 o 
 -10   4   5     3239.24     4038.32     84.56 o 
  -8   4   5      440.04      696.85     36.72 o 
  -6   4   5     4130.40     3900.52     92.41 o 
  -4   4   5     7092.95     6922.21    143.91 o 
  -2   4   5     8287.84     8336.20    150.13 o 
   0   4   5     3924.26     3808.36     79.17 o 
   2   4   5     6528.53     7244.02    138.37 o 
   4   4   5     2010.76     2235.53     73.41 o 
   6   4   5      599.04      488.53     38.80 o 
   8   4   5     5181.10     5070.04    129.33 o 
  10   4   5      727.14      767.78     65.93 o 
  12   4   5     9919.19     9763.22    216.73 o 
  14   4   5      229.04      202.86     56.32 o 
  16   4   5        1.32      -65.03     55.84 o 
  18   4   5       96.97       98.71     49.29 o 
  20   4   5      303.09      333.94     77.70 o 
  22   4   5      657.53      787.60     98.54 o 
 -27   5   5     1066.80     1072.17    106.60 o 
 -25   5   5      337.98      388.51    118.06 o 
 -23   5   5      459.91      525.16     71.62 o 
 -21   5   5       68.52       77.78     75.95 o 
 -19   5   5     2564.15     2935.80    136.82 o 
 -17   5   5    11446.42    11535.98    232.72 o 
 -15   5   5      241.78      180.09     31.50 o 
 -13   5   5      986.06     1084.00     48.51 o 
 -11   5   5       67.76       52.22     20.87 o 
  -9   5   5        0.00       22.41     20.73 o 
  -7   5   5      412.91      658.84     35.46 o 
  -5   5   5      935.38      652.64     25.75 o 
  -3   5   5     7598.65     8390.94    139.46 o 
  -1   5   5     5501.55     6942.98    132.73 o 
   1   5   5      100.46      272.25     27.07 o 
   3   5   5        4.74       24.81     22.68 o 
   5   5   5    18991.50    18178.36    326.77 o 
   7   5   5        0.01      -15.79     27.76 o 
   9   5   5     5073.55     5115.11    134.15 o 
  11   5   5    15638.12    15085.49    300.05 o 
  13   5   5        3.34       36.37     39.15 o 
  15   5   5      849.99      828.43     66.57 o 
  17   5   5      267.41      120.71     49.45 o 
  19   5   5        3.00       -3.20     48.50 o 
  21   5   5      140.28       83.38     72.60 o 
 -26   6   5      170.29      116.89     80.97 o 
 -24   6   5     1003.27      944.18    114.70 o 
 -22   6   5       27.65       45.93     51.90 o 
 -20   6   5     2400.29     2455.43    118.98 o 
 -18   6   5       29.30       27.96     33.87 o 
 -16   6   5     2182.25     2352.45     90.74 o 
 -14   6   5     1028.75     1018.32     62.80 o 
 -12   6   5      586.12      430.98     32.53 o 
 -10   6   5     3351.36     3397.67     90.38 o 
  -8   6   5    16066.74    16995.02    268.47 o 
  -6   6   5      122.65       55.80     16.41 o 
  -4   6   5      362.52      428.85     34.53 o 
  -2   6   5      307.51      333.51     24.12 o 
   0   6   5        2.74       32.38     17.23 o 
   2   6   5       39.67       42.12     23.45 o 
   4   6   5     1173.04     1039.25     74.43 o 
   6   6   5       44.52       37.76     57.25 o 
   8   6   5      366.76      379.45     42.65 o 
  10   6   5     2070.03     1901.87     82.55 o 
  12   6   5     4522.08     4568.55    136.42 o 
  14   6   5     2772.68     2605.39    105.37 o 
  16   6   5        2.87       20.80     64.99 o 
  18   6   5        1.04        6.56     80.56 o 
  20   6   5      604.90      546.36     90.07 o 
 -25   7   5       32.65       47.79     60.18 o 
 -23   7   5      105.38       86.65     59.44 o 
 -21   7   5     1468.16     1660.77    118.25 o 
 -19   7   5     1596.98     1369.39     95.75 o 
 -17   7   5      844.66     1034.90     75.75 o 
 -15   7   5      159.84      282.54     46.50 o 
 -13   7   5      114.02       84.50     36.76 o 
 -11   7   5      798.75      956.31     51.83 o 
  -9   7   5     1876.48     1891.93     58.68 o 
  -7   7   5      255.32      270.35     30.87 o 
  -5   7   5     3420.93     2760.87     86.15 o 
  -3   7   5       62.50      122.86     20.98 o 
  -1   7   5     3390.42     3132.46    120.50 o 
   1   7   5      536.29      501.61     53.50 o 
   3   7   5      982.85     1170.31     49.24 o 
   5   7   5        1.71      -37.64     19.83 o 
   7   7   5      148.24      109.71     40.43 o 
   9   7   5      320.00      266.03     43.19 o 
  11   7   5      407.02      278.70     47.14 o 
  13   7   5       31.78       37.17     39.03 o 
  15   7   5        5.46       32.59     39.81 o 
  17   7   5       36.82       60.34     44.93 o 
  19   7   5       34.07       11.34     49.25 o 
 -24   8   5      517.59      718.17     97.74 o 
 -22   8   5       22.36      -48.16     64.14 o 
 -20   8   5      300.04      310.60     88.57 o 
 -18   8   5     1508.72     1500.39    110.12 o 
 -16   8   5     1941.96     1904.27     90.89 o 
 -14   8   5     1172.88     1099.44     62.74 o 
 -12   8   5     9327.80     9161.12    195.10 o 
 -10   8   5     1680.39     1612.38     68.36 o 
  -8   8   5     3414.16     3426.59     98.71 o 
  -6   8   5        0.96      -12.29     19.17 o 
  -4   8   5     1410.46     1341.94     60.00 o 
  -2   8   5     6806.08     6705.11    129.04 o 
   0   8   5     1012.21      983.21     44.10 o 
   2   8   5     6236.69     6142.25    140.80 o 
   4   8   5     8558.32     7834.82    170.80 o 
   6   8   5     1086.48      995.08     60.41 o 
   8   8   5      306.01      335.41     44.14 o 
  10   8   5     2711.34     2750.90    103.60 o 
  12   8   5      213.94      253.35     49.59 o 
  14   8   5       64.51       88.48     43.50 o 
  16   8   5        4.36       44.52     64.22 o 
  18   8   5        1.55       38.00     48.66 o 
 -23   9   5      194.49      135.09    100.28 o 
 -21   9   5        0.06      -87.87     45.53 o 
 -19   9   5      226.28      216.72     66.40 o 
 -17   9   5     5089.94     4932.92    227.43 o 
 -15   9   5       99.82      158.51     41.12 o 
 -13   9   5     2727.61     2769.16    115.73 o 
 -11   9   5      530.13      509.01     58.05 o 
  -9   9   5      835.93      804.31     53.23 o 
  -7   9   5      110.33      250.22     35.13 o 
  -5   9   5     2436.12     2597.11     83.49 o 
  -3   9   5    21676.91    20068.16    319.14 o 
  -1   9   5      801.87      782.85     47.64 o 
   1   9   5      339.61      354.88     33.86 o 
   3   9   5       77.92       49.03     27.65 o 
   5   9   5     1423.08     1323.30    119.02 o 
   7   9   5      794.25      706.01     79.82 o 
   9   9   5      338.09      311.23     46.95 o 
  11   9   5     1161.25     1218.19     77.08 o 
  13   9   5        7.79       53.17     43.77 o 
  15   9   5      330.39      385.33     93.44 o 
  17   9   5        2.17      -19.29     50.55 o 
 -20  10   5        0.22        3.37     54.74 o 
 -18  10   5      972.46      871.75    138.70 o 
 -16  10   5     6811.13     6573.31    225.60 o 
 -14  10   5      230.87      268.92     47.02 o 
 -12  10   5     1745.64     1602.33     83.12 o 
 -10  10   5      446.60      529.97     52.53 o 
  -8  10   5       14.49       55.11     30.99 o 
  -6  10   5        3.88       33.49     27.73 o 
  -4  10   5    21314.42    21202.47    375.55 o 
  -2  10   5     2580.36     2684.22     78.04 o 
   0  10   5     3269.68     3354.66     88.94 o 
   2  10   5     1693.34     1664.42     66.55 o 
   4  10   5      159.91      101.82     34.77 o 
   6  10   5       90.47       84.99     37.20 o 
   8  10   5     2042.50     2246.55     97.53 o 
  10  10   5        1.25       -1.85     37.81 o 
  12  10   5      369.40      425.42     57.96 o 
  14  10   5       14.43      -38.13     43.82 o 
 -19  11   5      362.22      757.69    132.03 o 
 -17  11   5     1945.34     2065.23    130.18 o 
 -15  11   5      266.57      208.29     61.00 o 
 -13  11   5     1195.19     1246.79     78.82 o 
 -11  11   5        1.69        2.92     35.48 o 
  -9  11   5      611.45      571.99     64.80 o 
  -7  11   5        5.11      -26.09     33.85 o 
  -5  11   5      207.33      282.60     40.45 o 
  -3  11   5     2798.17     2441.53     88.81 o 
  -1  11   5      433.06      419.87     57.43 o 
   1  11   5     2622.69     2602.46    111.25 o 
   3  11   5      463.35      542.18     84.62 o 
   5  11   5      316.25      180.06     42.92 o 
   7  11   5      664.02      481.77     55.96 o 
   9  11   5       93.70      169.89     46.61 o 
  11  11   5       14.10       68.11     65.63 o 
  13  11   5       74.64       53.39     74.30 o 
 -16  12   5       17.54      -87.80     51.82 o 
 -14  12   5        1.57       11.90     49.61 o 
 -12  12   5     1766.35     2134.50    104.15 o 
 -10  12   5       59.50      116.58     43.94 o 
  -8  12   5     1658.45     1949.43     94.87 o 
  -6  12   5        1.33       -9.53     33.65 o 
  -4  12   5       76.59       44.37     35.13 o 
  -2  12   5      133.91       71.76     36.87 o 
   0  12   5        2.86       50.97     38.34 o 
   2  12   5     2509.38     2292.91    144.06 o 
   4  12   5      886.99     1093.49     85.99 o 
   6  12   5       37.69       -5.23     40.20 o 
   8  12   5      365.49      487.83     82.97 o 
  10  12   5      166.60      172.19     60.68 o 
 -13  13   5      147.44      152.56     63.88 o 
 -11  13   5        4.44      -15.38     48.45 o 
  -9  13   5        9.51       -6.42     40.99 o 
  -7  13   5     1166.94     1303.23     83.61 o 
  -5  13   5      909.99      996.44     75.94 o 
  -3  13   5      146.86      123.19     42.07 o 
  -1  13   5      646.65      740.62     63.49 o 
   1  13   5       16.31      -43.12     41.60 o 
   3  13   5      211.08      159.73     61.20 o 
   5  13   5      657.82      812.22     93.79 o 
  -4  14   5      277.84      252.91     57.91 o 
  -2  14   5        2.38      -80.56     64.82 o 
 -28   0   6     2951.21     3369.59    195.87 o 
 -26   0   6      393.98      229.74     64.39 o 
 -24   0   6     1883.56     1676.74    105.42 o 
 -22   0   6    12484.00    13155.12    339.57 o 
 -20   0   6    22982.93    23375.12    531.10 o 
 -18   0   6     8011.04     7257.01    296.18 o 
 -16   0   6    10391.97    10511.42    260.66 o 
 -14   0   6    12413.25    13192.38    304.08 o 
 -12   0   6    51766.73    54546.29   1104.30 o 
 -10   0   6   123694.62   121688.13   2403.31 o 
  -8   0   6     7093.65     6937.81    160.96 o 
  -6   0   6    48819.12    48808.63    974.90 o 
  -4   0   6   123661.70   121124.32   3218.86 o 
  -2   0   6     5056.63     5312.95    137.54 o 
   0   0   6     5230.63     6133.90    156.61 o 
   2   0   6    66833.87    64202.20   1296.68 o 
   4   0   6      846.62      818.70    107.36 o 
   6   0   6     2916.04     3282.54    107.30 o 
   8   0   6    25388.30    25642.17    562.48 o 
  10   0   6      994.54     1204.38    172.66 o 
  12   0   6     4408.76     3645.35    146.48 o 
  14   0   6      380.42      265.90     99.38 o 
  16   0   6    11104.63    10731.39    406.38 o 
  18   0   6     2796.09     2478.86    197.06 o 
  20   0   6     1320.83     1577.37    171.66 o 
  22   0   6     3980.22     3982.72    561.95 o 
 -29   1   6      969.61      973.81     85.72 o 
 -27   1   6      965.87      795.63     70.82 o 
 -25   1   6     1103.95     1377.41     71.17 o 
 -23   1   6     2693.77     3156.94    122.66 o 
 -21   1   6    16556.53    15647.23    328.17 o 
 -19   1   6    25535.73    26592.40    457.79 o 
 -17   1   6    12842.73    13700.06    231.81 o 
 -15   1   6      867.30      636.41     35.57 o 
 -13   1   6    29006.91    28991.89    431.30 o 
 -11   1   6    64917.18    62901.01    893.05 o 
  -9   1   6    10462.31    11902.25    184.90 o 
  -7   1   6   182040.22   177839.52   2477.00 o 
  -5   1   6    63038.92    62496.69    814.32 o 
  -3   1   6      334.41      516.90     25.26 o 
  -1   1   6     7323.38     6432.83    114.11 o 
   1   1   6       99.13      117.01     26.01 o 
   3   1   6    77409.52    76771.59   1091.82 o 
   5   1   6    41246.30    43295.61    633.77 o 
   7   1   6      105.70      125.80     26.21 o 
   9   1   6    23623.16    22007.26    349.83 o 
  11   1   6     3719.81     3673.95     95.44 o 
  13   1   6       22.35       35.70     38.18 o 
  15   1   6     5210.05     4793.17    175.46 o 
  17   1   6     9248.12     8941.60    260.16 o 
  19   1   6     3654.07     3238.74    155.60 o 
  21   1   6     2182.75     2436.56    142.82 o 
 -28   2   6     2207.16     2255.64    117.85 o 
 -26   2   6     5492.98     6987.50    180.88 o 
 -24   2   6     1986.79     1803.69     76.22 o 
 -22   2   6     8810.79     9836.68    222.47 o 
 -20   2   6    10445.22    11526.33    212.38 o 
 -18   2   6    22415.09    21330.88    342.73 o 
 -16   2   6      222.82      233.49     30.30 o 
 -14   2   6       52.71       46.33     21.19 o 
 -12   2   6     6026.35     5356.51    150.26 o 
 -10   2   6     6690.97     7114.16    176.71 o 
  -8   2   6     5279.77     5845.09     90.24 o 
  -6   2   6     5390.65     4413.02    113.86 o 
  -4   2   6   143743.05   143116.27   1992.63 o 
  -2   2   6    41301.31    40078.00    575.23 o 
   0   2   6    29473.02    28809.80    425.26 o 
   2   2   6   111717.26   114329.23   1606.69 o 
   4   2   6     1707.52     1877.10     65.01 o 
   6   2   6   112283.23   107919.78   1702.71 o 
   8   2   6    26716.17    26881.16    467.60 o 
  10   2   6     5113.75     5264.37    137.52 o 
  12   2   6     3301.38     2667.62     97.55 o 
  14   2   6     7392.87     8349.77    224.86 o 
  16   2   6     5933.96     5803.42    198.18 o 
  18   2   6     4054.49     3913.13    166.57 o 
  20   2   6     3246.67     3362.43    160.96 o 
  22   2   6     2668.03     2380.55    170.13 o 
 -29   3   6     2570.58     3326.76    171.86 o 
 -27   3   6     3410.38     3073.03    138.03 o 
 -25   3   6     8168.98     8333.38    349.62 o 
 -23   3   6     2705.74     2893.79     95.24 o 
 -21   3   6     9512.29     8941.06    179.86 o 
 -19   3   6    23897.14    23990.95    386.24 o 
 -17   3   6     9913.59    10799.33    195.51 o 
 -15   3   6     9115.85     8392.83    175.40 o 
 -13   3   6     1269.84     1286.69     47.53 o 
 -11   3   6    33785.66    33411.34    491.31 o 
  -9   3   6      466.23      623.73     33.08 o 
  -7   3   6    86559.34    89788.42   1509.37 o 
  -5   3   6    50785.32    57475.78    825.34 o 
  -3   3   6     1069.17     1383.34     37.88 o 
  -1   3   6    73731.54    73452.69   1039.59 o 
   1   3   6     3995.18     4820.71    145.03 o 
   3   3   6    58560.50    58854.66    939.71 o 
   5   3   6    40008.98    40916.65    673.39 o 
   7   3   6    48506.88    49643.96    812.72 o 
   9   3   6    23091.56    21267.93    386.08 o 
  11   3   6      904.69     1221.55     68.68 o 
  13   3   6    12721.60    12420.42    262.89 o 
  15   3   6     8384.22     7553.49    189.79 o 
  17   3   6     4875.41     5264.98    191.49 o 
  19   3   6     3354.96     2919.68    146.67 o 
  21   3   6     1703.67     1707.85    125.47 o 
 -28   4   6     3127.85     3212.31    346.29 o 
 -26   4   6     2641.09     2727.12    148.60 o 
 -24   4   6     6153.12     5135.41    172.15 o 
 -22   4   6      878.33      975.36     67.99 o 
 -20   4   6      692.07      752.83     53.08 o 
 -18   4   6    16239.93    15593.76    268.01 o 
 -16   4   6    30681.18    30572.93    469.39 o 
 -14   4   6    17002.53    17323.92    280.69 o 
 -12   4   6    10816.84    10171.00    205.06 o 
 -10   4   6    39843.57    39569.04    635.58 o 
  -8   4   6    58266.17    61710.73    964.39 o 
  -6   4   6    81218.15    84195.34   1296.68 o 
  -4   4   6    37768.23    36351.57    525.51 o 
  -2   4   6    10992.20    10690.27    172.18 o 
   0   4   6    73798.43    76669.54   1088.98 o 
   2   4   6    24165.87    23580.26    360.47 o 
   4   4   6     2666.73     2899.03     96.01 o 
   6   4   6    22502.68    21312.38    380.09 o 
   8   4   6     7290.37     7247.67    180.07 o 
  10   4   6     2761.93     3167.65    105.50 o 
  12   4   6    24926.19    22827.15    423.51 o 
  14   4   6     3055.85     3067.04    156.84 o 
  16   4   6     2446.59     2492.23    106.14 o 
  18   4   6     3292.90     3209.73    155.69 o 
  20   4   6     2418.64     2718.20    146.77 o 
 -27   5   6     1958.22     1735.12    209.14 o 
 -25   5   6     1968.47     2200.70    135.06 o 
 -23   5   6    11261.41    11238.81    330.09 o 
 -21   5   6     2857.25     2796.90    104.16 o 
 -19   5   6      137.45      101.66     39.53 o 
 -17   5   6    17184.70    17916.69    358.92 o 
 -15   5   6    18422.80    18178.39    299.01 o 
 -13   5   6     9734.09     9663.14    173.91 o 
 -11   5   6    19037.95    20637.05    359.55 o 
  -9   5   6    34595.41    35125.35    572.74 o 
  -7   5   6    39364.59    36863.77    712.53 o 
  -5   5   6     3678.22     3558.45     77.16 o 
  -3   5   6    18498.50    16787.02    592.54 o 
  -1   5   6    64293.71    62606.76    976.64 o 
   1   5   6     4479.97     5060.76    120.29 o 
   3   5   6     5804.44     5703.25    114.82 o 
   5   5   6    18500.68    17880.28    328.24 o 
   7   5   6     2035.05     2126.48     81.27 o 
   9   5   6     7439.52     7229.59    172.17 o 
  11   5   6     4430.54     4168.84    127.83 o 
  13   5   6    10292.89    10446.42    234.96 o 
  15   5   6     8859.37     8120.06    203.87 o 
  17   5   6     2642.94     3050.74    121.70 o 
  19   5   6     5123.42     5340.86    228.20 o 
 -26   6   6     3503.00     4055.58    190.45 o 
 -24   6   6     9737.00     8917.72    362.43 o 
 -22   6   6    12150.33    13245.68    485.52 o 
 -20   6   6       41.68       11.01     35.01 o 
 -18   6   6     3392.05     3365.72    111.16 o 
 -16   6   6    15618.75    15404.34    298.77 o 
 -14   6   6     7726.10     7893.21    176.37 o 
 -12   6   6      369.92      323.37     39.44 o 
 -10   6   6     4392.71     4191.35    117.13 o 
  -8   6   6    15465.10    14228.47    255.80 o 
  -6   6   6     8253.97     7812.36    134.92 o 
  -4   6   6    14874.36    14522.16    229.34 o 
  -2   6   6     4135.86     4592.21    189.42 o 
   0   6   6    27169.89    28070.48    426.66 o 
   2   6   6     7691.51     7789.91    167.69 o 
   4   6   6     1963.32     2038.66     70.23 o 
   6   6   6    28866.63    28036.93    517.87 o 
   8   6   6       40.21       63.21     33.86 o 
  10   6   6     8600.25     8542.99    199.20 o 
  12   6   6    24567.01    23132.79    435.31 o 
  14   6   6     4924.70     5190.37    154.95 o 
  16   6   6     1724.97     1633.32    103.77 o 
  18   6   6     4630.90     4565.95    160.49 o 
 -25   7   6     3583.58     3519.73    277.19 o 
 -23   7   6     2900.95     3004.25    158.10 o 
 -21   7   6     4867.84     4960.34    199.46 o 
 -19   7   6     4367.75     4409.47    245.60 o 
 -17   7   6     3731.14     3797.90    174.15 o 
 -15   7   6    32350.82    30679.09    534.68 o 
 -13   7   6       10.28      -28.89     28.18 o 
 -11   7   6    12634.65    12965.79    247.58 o 
  -9   7   6     6866.25     6810.21    149.47 o 
  -7   7   6     9159.82     8607.48    150.30 o 
  -5   7   6      244.19      299.22     26.80 o 
  -3   7   6    18428.09    18304.97    286.90 o 
  -1   7   6    75204.62    71380.16   1043.00 o 
   1   7   6     6661.25     6995.88    215.43 o 
   3   7   6    17962.96    17534.83    346.81 o 
   5   7   6     6682.52     6615.13    159.47 o 
   7   7   6     3576.41     4068.00    139.42 o 
   9   7   6     4567.83     4286.24    129.48 o 
  11   7   6     5452.21     5698.60    158.11 o 
  13   7   6     8277.83     8227.54    206.42 o 
  15   7   6      641.50      711.75     67.57 o 
  17   7   6     1683.68     1841.72    100.56 o 
 -24   8   6      915.02      884.24    108.39 o 
 -22   8   6     4529.47     4697.79    203.02 o 
 -20   8   6      789.62      769.14    115.91 o 
 -18   8   6     4184.98     3949.83    137.84 o 
 -16   8   6    12419.21    12245.84    287.02 o 
 -14   8   6    25719.20    25822.75    510.02 o 
 -12   8   6    12178.94    12171.50    241.86 o 
 -10   8   6    13144.40    13492.15    258.71 o 
  -8   8   6    18798.05    18218.91    328.30 o 
  -6   8   6     4401.79     4441.38    129.39 o 
  -4   8   6    53791.63    51869.66    830.19 o 
  -2   8   6    18538.72    18156.57    321.65 o 
   0   8   6     5743.66     5453.10    137.40 o 
   2   8   6     2000.69     1879.19     69.01 o 
   4   8   6      266.86      300.03     40.02 o 
   6   8   6    10018.79     9663.55    215.06 o 
   8   8   6       74.36       36.13     33.32 o 
  10   8   6     2151.78     2102.62    119.47 o 
  12   8   6     6555.26     6150.47    172.05 o 
  14   8   6     1593.02     1708.45     92.56 o 
  16   8   6      704.40      838.70     77.10 o 
 -23   9   6     2072.75     2184.73    146.81 o 
 -21   9   6     3909.05     3715.17    183.28 o 
 -19   9   6      666.45      670.82    111.60 o 
 -17   9   6     2121.45     2116.35    139.07 o 
 -15   9   6     3993.06     3870.30    144.52 o 
 -13   9   6    10034.28    10924.83    252.55 o 
 -11   9   6     2679.31     2638.12     92.29 o 
  -9   9   6     3567.82     3458.02    103.94 o 
  -7   9   6     6826.32     6678.83    250.72 o 
  -5   9   6      588.70      699.41     45.12 o 
  -3   9   6     6631.66     6871.48    191.63 o 
  -1   9   6    15956.36    16659.56    287.35 o 
   1   9   6     2346.59     2115.55    146.33 o 
   3   9   6     7467.43     6666.92    165.57 o 
   5   9   6    12632.11    12221.09    294.98 o 
   7   9   6      532.83      460.22     50.46 o 
   9   9   6    10302.75     9267.09    230.07 o 
  11   9   6     7575.84     7382.92    193.39 o 
  13   9   6     3474.91     3417.22    129.00 o 
  15   9   6     2785.08     2702.28    207.93 o 
 -20  10   6     3275.46     3821.11    188.15 o 
 -18  10   6      769.98      747.75     89.97 o 
 -16  10   6     2674.23     2652.84    124.49 o 
 -14  10   6     6148.65     6290.91    177.02 o 
 -12  10   6     4987.04     4674.34    143.97 o 
 -10  10   6     4412.67     4435.62    137.82 o 
  -8  10   6     1020.67     1053.54     62.82 o 
  -6  10   6     2352.66     2263.14     81.33 o 
  -4  10   6    12039.61    12849.19    249.06 o 
  -2  10   6     4250.57     4623.35    167.03 o 
   0  10   6    10198.85    10319.57    198.66 o 
   2  10   6    20336.40    20079.23    378.82 o 
   4  10   6     6747.65     6946.85    176.47 o 
   6  10   6     7409.32     7459.51    255.50 o 
   8  10   6     7386.14     7193.35    188.72 o 
  10  10   6     4578.09     4521.55    180.04 o 
  12  10   6     4412.90     3906.71    139.95 o 
  14  10   6     1839.58     2007.61    118.91 o 
 -19  11   6     4853.26     5191.71    238.33 o 
 -17  11   6     1340.23     1667.23    140.44 o 
 -15  11   6     4696.91     4455.34    184.62 o 
 -13  11   6     5651.32     5659.56    169.35 o 
 -11  11   6    10316.49    10033.89    243.67 o 
  -9  11   6      644.06      508.16     55.81 o 
  -7  11   6     5727.71     5440.44    139.18 o 
  -5  11   6     8355.62     7994.85    180.24 o 
  -3  11   6     4697.70     4796.05    128.95 o 
  -1  11   6    13531.12    13514.45    360.71 o 
   1  11   6     4299.93     4479.21    386.17 o 
   3  11   6    10986.83    11179.35    249.98 o 
   5  11   6     1961.62     2003.97     93.65 o 
   7  11   6     3536.04     3880.27    131.27 o 
   9  11   6     5033.39     5360.77    162.55 o 
  11  11   6     2113.40     2493.14    127.45 o 
 -16  12   6     1497.67     1531.13    139.49 o 
 -14  12   6     4680.81     5198.45    203.07 o 
 -12  12   6     5059.37     5306.14    166.92 o 
 -10  12   6     4350.99     4578.01    149.94 o 
  -8  12   6     7629.69     7854.62    437.07 o 
  -6  12   6     2905.65     3044.79    118.94 o 
  -4  12   6     9315.67     9278.56    206.74 o 
  -2  12   6      605.78      637.01     55.12 o 
   0  12   6     3277.32     3144.92    162.22 o 
   2  12   6     7230.80     7261.28    249.28 o 
   4  12   6      656.93      600.58     72.24 o 
   6  12   6     3471.41     3432.89    147.09 o 
   8  12   6     3703.62     3929.35    155.11 o 
 -13  13   6     4345.78     5140.76    204.98 o 
 -11  13   6     2845.92     2887.74    154.98 o 
  -9  13   6      426.30      423.86     60.02 o 
  -7  13   6     4792.78     5180.19    203.50 o 
  -5  13   6     3295.04     3430.87    132.73 o 
  -3  13   6       46.61       53.32     47.49 o 
  -1  13   6      272.22      246.95     91.91 o 
   1  13   6     1922.07     1985.05    111.64 o 
   3  13   6     2631.43     2733.64    150.08 o 
   5  13   6     1781.66     1553.78    121.13 o 
 -29   1   7     2252.65     2235.78    103.27 o 
 -27   1   7     1075.00     1215.49     70.23 o 
 -25   1   7      739.99      725.46     55.34 o 
 -23   1   7     8849.49     9164.52    184.36 o 
 -21   1   7     2184.92     2441.19     80.28 o 
 -19   1   7       71.73      101.25     32.61 o 
 -17   1   7     1416.34     1486.56     55.17 o 
 -15   1   7      872.38      941.18     40.52 o 
 -13   1   7     7740.17     8767.90    149.94 o 
 -11   1   7     6771.47     8993.24    148.33 o 
  -9   1   7     4919.10     5148.80     90.64 o 
  -7   1   7    60563.58    60109.04    930.38 o 
  -5   1   7      957.97     1026.25     33.58 o 
  -3   1   7     3171.31     2470.25     59.53 o 
  -1   1   7    20863.13    23579.85    355.39 o 
   1   1   7      155.46      163.90     28.78 o 
   3   1   7     2499.39     2749.25     66.11 o 
   5   1   7     1007.84      628.24     59.33 o 
   7   1   7       15.48       12.95     17.33 o 
   9   1   7      388.31      425.58     40.93 o 
  11   1   7     1289.74     1213.92     65.92 o 
  13   1   7     5666.52     5617.46    191.18 o 
  15   1   7     1687.65     1527.98    109.71 o 
  17   1   7      570.40      372.68     79.67 o 
  19   1   7      154.35      167.48    109.80 o 
  21   1   7       14.75      -16.07     73.01 o 
 -28   2   7      742.71      949.54     83.27 o 
 -26   2   7       82.53       93.57     46.89 o 
 -24   2   7      435.82      417.48     47.08 o 
 -22   2   7     2541.98     2722.50    115.32 o 
 -20   2   7       27.50       62.06     32.16 o 
 -18   2   7     3834.60     3973.89    113.40 o 
 -16   2   7      171.07      166.31     25.86 o 
 -14   2   7     1146.90     1010.71     40.17 o 
 -12   2   7     1091.19     1629.60     45.92 o 
 -10   2   7     6228.34     7625.02    126.85 o 
  -8   2   7        1.65        7.49     13.25 o 
  -6   2   7      655.59      918.43     35.08 o 
  -4   2   7     3911.21     3266.89     65.62 o 
  -2   2   7     1764.84     1617.94     91.02 o 
   0   2   7     2558.61     2780.60     66.87 o 
   2   2   7     1626.14     2037.57     53.94 o 
   4   2   7      453.33      295.35     30.91 o 
   6   2   7     4886.05     5211.67    129.36 o 
   8   2   7     1170.59     1202.73     72.80 o 
  10   2   7     4544.48     4038.22    137.58 o 
  12   2   7     1098.70     1034.76     65.07 o 
  14   2   7     1752.89     1774.80    126.31 o 
  16   2   7      790.75      681.09     86.19 o 
  18   2   7      431.57      501.09     85.41 o 
  20   2   7      661.27      763.33    104.36 o 
 -29   3   7      412.04      567.37     86.78 o 
 -27   3   7      122.37      170.72     82.70 o 
 -25   3   7      629.39      567.08     61.30 o 
 -23   3   7      665.04      654.81     55.20 o 
 -21   3   7     4037.89     4052.06    122.18 o 
 -19   3   7     5621.46     5606.79    161.12 o 
 -17   3   7     2965.02     3217.24     97.63 o 
 -15   3   7     1537.05     1207.60     65.11 o 
 -13   3   7      298.33      342.61     25.07 o 
 -11   3   7    19147.84    20996.28    318.43 o 
  -9   3   7     6170.07     6894.31    156.63 o 
  -7   3   7    10711.21     9274.05    191.84 o 
  -5   3   7      724.95      668.23     25.26 o 
  -3   3   7       23.68       21.63     14.66 o 
  -1   3   7     1899.77     1395.49     48.87 o 
   1   3   7       14.79       -3.76     17.33 o 
   3   3   7     2440.74     2533.63     78.35 o 
   5   3   7      271.57      374.43     39.54 o 
   7   3   7    17164.19    17584.14    419.75 o 
   9   3   7     5439.55     5232.28    139.47 o 
  11   3   7     1660.24     1439.99     74.90 o 
  13   3   7     1363.68     1235.60     87.24 o 
  15   3   7      181.97      138.59     48.13 o 
  17   3   7     2175.18     2225.52    129.87 o 
  19   3   7       22.35       12.72     63.21 o 
 -28   4   7      840.12      957.66    101.03 o 
 -26   4   7      219.34      174.10    137.59 o 
 -24   4   7        0.04      -23.07     41.70 o 
 -22   4   7      310.37      301.19     55.39 o 
 -20   4   7      315.37      298.57     44.56 o 
 -18   4   7     4545.75     4759.52    118.51 o 
 -16   4   7      175.10      202.85     29.99 o 
 -14   4   7     9738.16    10189.69    310.35 o 
 -12   4   7     6562.52     6837.14    143.94 o 
 -10   4   7       87.61      101.51     22.95 o 
  -8   4   7     5751.92     5488.31    114.73 o 
  -6   4   7     2626.29     3189.08     74.74 o 
  -4   4   7     8191.42     9615.52    157.43 o 
  -2   4   7      287.88      286.21     23.74 o 
   0   4   7    12894.18    12322.72    221.37 o 
   2   4   7    14891.53    15844.86    255.83 o 
   4   4   7     3756.09     4087.74    108.10 o 
   6   4   7     4466.68     4399.98    142.87 o 
   8   4   7       21.23       39.22     32.41 o 
  10   4   7      355.02      431.48     49.85 o 
  12   4   7       20.28       -1.92     35.82 o 
  14   4   7      163.26      248.53     49.25 o 
  16   4   7     2653.29     3044.38    119.66 o 
  18   4   7      388.25      204.38    129.20 o 
  20   4   7      167.95      159.03     88.75 o 
 -27   5   7      686.75      727.43     91.80 o 
 -25   5   7      126.47      101.82     58.87 o 
 -23   5   7      847.00      919.21     75.30 o 
 -21   5   7       25.70      -21.48     34.66 o 
 -19   5   7     3249.57     2989.03    103.80 o 
 -17   5   7      671.88      755.89     58.82 o 
 -15   5   7      388.89      481.42     43.52 o 
 -13   5   7     6041.01     6075.48    140.84 o 
 -11   5   7     4740.16     4680.43    113.21 o 
  -9   5   7     1093.55     1073.81     47.34 o 
  -7   5   7     4075.92     4468.21     99.19 o 
  -5   5   7     5335.10     4801.55    121.93 o 
  -3   5   7     3090.29     2766.67     64.75 o 
  -1   5   7     4239.33     4694.66     97.75 o 
   1   5   7       55.80       13.06     17.94 o 
   3   5   7     1165.21      998.19     43.09 o 
   5   5   7     2027.10     2364.27     85.87 o 
   7   5   7     2181.18     2060.00    122.21 o 
   9   5   7     2298.05     1930.54     84.19 o 
  11   5   7      143.30      102.16     60.99 o 
  13   5   7     1614.83     1501.70     82.73 o 
  15   5   7      848.22      743.26     71.47 o 
  17   5   7     1685.63     1600.68     94.86 o 
  19   5   7      193.89      259.58     77.58 o 
 -26   6   7      685.72      688.60    121.86 o 
 -24   6   7      353.96      541.78     80.79 o 
 -22   6   7       17.51       62.70     76.12 o 
 -20   6   7       51.31       -2.04     36.33 o 
 -18   6   7     3400.77     3326.78    119.13 o 
 -16   6   7      647.69      711.27     54.27 o 
 -14   6   7     5173.05     4953.00    129.05 o 
 -12   6   7     2368.24     2300.56    101.94 o 
 -10   6   7      101.26      122.20     29.07 o 
  -8   6   7     1223.41     1059.07     59.44 o 
  -6   6   7      381.98      525.12     33.04 o 
  -4   6   7     1299.75     1394.64     46.03 o 
  -2   6   7      114.17      158.71     22.28 o 
   0   6   7     1156.48     1313.24     50.74 o 
   2   6   7     1535.20     1397.34     53.50 o 
   4   6   7      373.14      375.86     43.06 o 
   6   6   7       42.87       62.94     33.41 o 
   8   6   7      794.83      886.91     59.13 o 
  10   6   7      379.19      245.01     46.02 o 
  12   6   7       15.31       21.72     38.38 o 
  14   6   7      418.13      258.74     52.18 o 
  16   6   7      343.77      458.96     79.36 o 
  18   6   7        0.82       -4.21     48.90 o 
 -25   7   7       20.07       64.38     60.58 o 
 -23   7   7      117.12      162.81     60.18 o 
 -21   7   7      145.11      152.62     56.13 o 
 -19   7   7      435.13      496.53     56.91 o 
 -17   7   7     2907.97     2984.88    127.96 o 
 -15   7   7      465.34      417.90     51.90 o 
 -13   7   7     1159.27     1002.28     59.05 o 
 -11   7   7      343.55      341.07     40.01 o 
  -9   7   7      316.60      289.19     39.10 o 
  -7   7   7     1474.97     1293.60     83.98 o 
  -5   7   7      101.77       89.07     21.69 o 
  -3   7   7       53.22        2.58     20.61 o 
  -1   7   7     2181.52     2591.53    154.66 o 
   1   7   7      938.53      757.15     49.24 o 
   3   7   7     2572.25     2260.22     84.25 o 
   5   7   7      623.71      724.44     53.45 o 
   7   7   7      120.62      116.51     37.54 o 
   9   7   7       36.77       24.08     34.58 o 
  11   7   7      512.70      617.96     59.50 o 
  13   7   7       64.69       74.83     58.29 o 
  15   7   7       12.51      -33.62     79.72 o 
  17   7   7       81.79       86.58     53.69 o 
 -24   8   7       68.72       18.26     51.96 o 
 -22   8   7        3.01       -4.92     48.20 o 
 -20   8   7      431.46      293.88    129.58 o 
 -18   8   7     8087.89     7912.53    214.28 o 
 -16   8   7     3572.42     3205.91    119.84 o 
 -14   8   7      182.05      237.24     50.77 o 
 -12   8   7      886.81     1055.40     72.63 o 
 -10   8   7     1215.70     1461.27     65.68 o 
  -8   8   7     9268.60     9778.85    221.38 o 
  -6   8   7      313.21      310.04     37.34 o 
  -4   8   7    18604.27    18502.21    294.65 o 
  -2   8   7    13146.04    12455.78    234.83 o 
   0   8   7     1741.26     1680.71    125.91 o 
   2   8   7        0.25       -5.34     23.66 o 
   4   8   7     3335.12     3446.12    110.26 o 
   6   8   7     1981.49     2149.04     87.92 o 
   8   8   7      394.25      414.18     60.58 o 
  10   8   7      180.40       98.09     41.95 o 
  12   8   7      734.99      899.98     71.33 o 
  14   8   7        0.09       43.22     71.81 o 
  16   8   7      259.03      540.12     75.25 o 
 -23   9   7      829.41      770.58    123.05 o 
 -21   9   7       59.98      118.47     91.28 o 
 -19   9   7     1974.53     1696.05    119.25 o 
 -17   9   7     2968.84     3289.97    128.72 o 
 -15   9   7      168.02       74.49     37.33 o 
 -13   9   7      314.28      307.50     50.79 o 
 -11   9   7     1749.03     1514.27     78.83 o 
  -9   9   7     2947.98     3007.10     96.47 o 
  -7   9   7      350.30      442.17     40.10 o 
  -5   9   7       14.55        0.79     25.03 o 
  -3   9   7     6914.69     6984.33    160.36 o 
  -1   9   7      307.43      449.06     39.11 o 
   1   9   7        2.20      -17.24     23.60 o 
   3   9   7      333.40      383.37     45.79 o 
   5   9   7     7676.96     6828.84    174.61 o 
   7   9   7       80.44       69.35     36.48 o 
   9   9   7      927.02      885.43     68.31 o 
  11   9   7        0.13       68.63     50.05 o 
  13   9   7     1227.36     1341.10     86.36 o 
  15   9   7        9.10      -26.83     44.24 o 
 -22  10   7      811.28      928.84    227.02 o 
 -20  10   7       59.04       83.51     91.81 o 
 -18  10   7     2377.44     2119.89    135.65 o 
 -16  10   7      189.62      208.87     49.64 o 
 -14  10   7      298.50      372.65     59.03 o 
 -12  10   7     1167.78     1245.75     75.96 o 
 -10  10   7      824.20      848.84     64.02 o 
  -8  10   7     9758.32    10291.13    240.88 o 
  -6  10   7     2936.97     2612.23     88.74 o 
  -4  10   7     5957.96     5626.77    151.18 o 
  -2  10   7       93.09      138.84     34.41 o 
   0  10   7     1117.31     1227.40     65.98 o 
   2  10   7      131.50      101.92     47.08 o 
   4  10   7       76.21       37.02     35.12 o 
   6  10   7       16.33        2.19     34.17 o 
   8  10   7        3.42      -28.37     35.91 o 
  10  10   7      134.59      186.06     49.16 o 
  12  10   7        6.74       -7.65     40.66 o 
 -19  11   7      965.09      944.35    107.60 o 
 -17  11   7      111.33      205.23     67.98 o 
 -15  11   7     1037.71     1150.90     83.63 o 
 -13  11   7       62.94      104.86     46.42 o 
 -11  11   7      532.75      746.93     65.48 o 
  -9  11   7      561.90      449.21     55.30 o 
  -7  11   7     1173.63     1122.87     76.48 o 
  -5  11   7      223.16      265.19     41.79 o 
  -3  11   7     4184.11     3987.44    127.45 o 
  -1  11   7       79.60      139.73     38.14 o 
   1  11   7       79.74      107.69     50.77 o 
   3  11   7      751.97      762.06     74.30 o 
   5  11   7       25.22       36.07     38.07 o 
   7  11   7       24.47        4.62     38.75 o 
   9  11   7      435.04      375.09     71.83 o 
  11  11   7       40.42       35.61     50.36 o 
 -16  12   7        7.35       -5.99     51.61 o 
 -14  12   7       54.07       34.11     68.03 o 
 -12  12   7        0.28       -5.30     51.89 o 
 -10  12   7      489.84      573.71     63.37 o 
  -8  12   7     1177.62     1086.09     77.84 o 
  -6  12   7       42.99       12.62     41.40 o 
  -4  12   7     4023.23     4271.42    167.68 o 
  -2  12   7      477.69      503.43     56.74 o 
   0  12   7      198.74      161.74     51.39 o 
   2  12   7      719.86      739.47     82.20 o 
   4  12   7        9.12        2.88     49.12 o 
   6  12   7       87.06      165.85     54.18 o 
   8  12   7      371.07      488.79    177.90 o 
 -13  13   7      111.84       90.96     53.84 o 
 -11  13   7      156.89       96.00     49.48 o 
  -9  13   7      213.73      225.90     53.66 o 
  -7  13   7      359.29      508.66     65.70 o 
  -5  13   7      536.22      630.12     69.70 o 
  -3  13   7        0.51      -46.35     64.17 o 
  -1  13   7      126.87       41.53     61.65 o 
   1  13   7       95.61       98.41     73.64 o 
   3  13   7        4.48       51.93     47.76 o 
 -30   0   8      267.52      331.31    211.62 o 
 -28   0   8     6796.54     6356.25    405.53 o 
 -26   0   8      992.66     1002.16    137.22 o 
 -24   0   8       20.66        0.56     42.67 o 
 -22   0   8     9204.00     8719.06    245.36 o 
 -20   0   8    11227.07    11357.59    329.96 o 
 -18   0   8     9775.84     9596.60    303.13 o 
 -16   0   8     3968.15     4207.94    130.07 o 
 -14   0   8    99889.77    97486.05   1945.44 o 
 -12   0   8     2879.80     2549.79    156.79 o 
 -10   0   8     2641.83     2907.44     85.56 o 
  -8   0   8    26480.73    25852.27    533.69 o 
  -6   0   8     2213.77     2454.64    263.10 o 
  -4   0   8     8484.88    10172.59    241.00 o 
  -2   0   8    16336.86    18233.87    464.40 o 
   0   0   8    36383.64    36741.62   1154.87 o 
   2   0   8     1501.43     1313.80     63.95 o 
   4   0   8    27196.67    25288.61    553.48 o 
   6   0   8    12630.36    12513.35    305.81 o 
   8   0   8    26666.44    24650.99    550.51 o 
  10   0   8     9328.82     9781.86    563.38 o 
  12   0   8     3063.46     3129.58    240.22 o 
  14   0   8    11914.84    11053.42    424.08 o 
  16   0   8     1225.02     1684.33    165.51 o 
  18   0   8      147.75       68.58    100.88 o 
  20   0   8     2966.06     3147.89    237.36 o 
 -29   1   8     4902.63     5502.29    211.93 o 
 -27   1   8     4496.09     5328.21    139.01 o 
 -25   1   8     1480.65     1334.24     67.38 o 
 -23   1   8       91.64      140.04     34.59 o 
 -21   1   8    11755.27    12293.67    221.53 o 
 -19   1   8     8618.97     8069.40    155.76 o 
 -17   1   8     4788.50     4905.34    104.52 o 
 -15   1   8    22600.81    22205.50    616.77 o 
 -13   1   8     4051.12     3832.56     80.15 o 
 -11   1   8    13617.22    13147.75    206.33 o 
  -9   1   8     8589.22     8665.62    140.52 o 
  -7   1   8    45494.59    45479.53    649.52 o 
  -5   1   8     8178.06     7328.44    128.57 o 
  -3   1   8     2660.79     2883.86     69.42 o 
  -1   1   8    23926.60    25292.84    382.94 o 
   1   1   8    30742.76    30730.38    460.58 o 
   3   1   8     4694.52     5027.47    111.27 o 
   5   1   8    11733.33    11027.55    238.55 o 
   7   1   8    18126.43    17171.08    284.16 o 
   9   1   8     3312.02     3522.54    109.37 o 
  11   1   8     2171.83     1858.34     83.17 o 
  13   1   8     3472.49     4136.74    166.13 o 
  15   1   8     3823.66     3496.86    158.00 o 
  17   1   8     2790.79     2816.21    146.17 o 
  19   1   8     2719.20     2744.18    153.81 o 
 -30   2   8     4253.42     5419.65    216.31 o 
 -28   2   8     6180.10     5884.72    218.42 o 
 -26   2   8     7830.45     8403.87    276.15 o 
 -24   2   8     2667.58     3048.87     95.51 o 
 -22   2   8     4105.95     3680.57    100.95 o 
 -20   2   8     7732.45     7469.07    255.36 o 
 -18   2   8    16547.26    16601.25    272.63 o 
 -16   2   8     7394.10     6563.69    126.72 o 
 -14   2   8    19093.60    17864.23    333.42 o 
 -12   2   8    68296.32    66111.73    939.75 o 
 -10   2   8       99.29      116.50     18.51 o 
  -8   2   8   126554.78   124551.00   2122.73 o 
  -6   2   8    21140.55    20447.60    304.49 o 
  -4   2   8    15693.58    15423.10    240.19 o 
  -2   2   8    99627.28   100773.66   1422.41 o 
   0   2   8    10422.64    10425.71    177.28 o 
   2   2   8    21438.72    20424.41    319.88 o 
   4   2   8     3469.75     3779.01     84.62 o 
   6   2   8    19979.69    20165.90    368.55 o 
   8   2   8     4102.02     3610.39    110.76 o 
  10   2   8     1320.20     1574.24     75.33 o 
  12   2   8      104.35       45.34     39.61 o 
  14   2   8     4211.40     4199.23    169.01 o 
  16   2   8     5333.29     5542.30    225.79 o 
  18   2   8     1026.65      832.70     98.46 o 
  20   2   8     4936.98     5232.88    209.11 o 
 -29   3   8     5466.25     5934.87    273.86 o 
 -27   3   8     1500.83     1830.60    166.41 o 
 -25   3   8     5981.50     5581.63    175.24 o 
 -23   3   8     8654.20     9067.61    227.22 o 
 -21   3   8     1801.50     2129.02     74.63 o 
 -19   3   8    20478.89    20174.49    348.94 o 
 -17   3   8     9301.23     9647.21    173.74 o 
 -15   3   8     9566.61     9845.84    175.91 o 
 -13   3   8     7987.03     7865.29    137.26 o 
 -11   3   8    20024.11    17827.42    397.46 o 
  -9   3   8     1188.62      813.89     84.62 o 
  -7   3   8    32490.16    33533.34    536.67 o 
  -5   3   8   144429.03   147310.11   2054.36 o 
  -3   3   8        9.14       -0.48     15.36 o 
  -1   3   8    50784.25    48561.35    705.83 o 
   1   3   8    23007.67    22247.21    344.56 o 
   3   3   8     4809.93     4830.82     98.77 o 
   5   3   8    47293.67    45603.95    754.86 o 
   7   3   8    30812.14    30465.12    530.01 o 
   9   3   8     6314.05     5981.59    154.07 o 
  11   3   8     4186.89     3439.54    168.52 o 
  13   3   8     9667.79    10487.48    238.28 o 
  15   3   8     2427.11     2132.65    177.91 o 
  17   3   8     7028.66     7233.91    238.32 o 
  19   3   8     3170.33     2965.62    159.33 o 
 -28   4   8     1737.45     1423.37    113.24 o 
 -26   4   8     4106.51     3785.01    240.96 o 
 -24   4   8     7772.90     8314.80    223.17 o 
 -22   4   8     8235.42     7508.77    288.83 o 
 -20   4   8    12286.82    13052.00    259.59 o 
 -18   4   8    31330.32    32092.29    603.67 o 
 -16   4   8     9932.81     9727.70    174.55 o 
 -14   4   8    38248.43    37486.01    554.89 o 
 -12   4   8     8443.82     8693.68    175.60 o 
 -10   4   8      544.31      505.72     39.31 o 
  -8   4   8    32919.62    33019.30    697.25 o 
  -6   4   8    11696.89    13400.33    240.04 o 
  -4   4   8    12214.57    12769.38    221.21 o 
  -2   4   8    28560.70    30952.38    622.13 o 
   0   4   8     7499.63     8172.57    148.71 o 
   2   4   8     4824.73     4894.00    102.27 o 
   4   4   8    33705.81    34515.13    584.81 o 
   6   4   8     9598.44    10278.90    217.13 o 
   8   4   8    21045.92    19694.34    370.30 o 
  10   4   8    44780.77    43793.16    745.77 o 
  12   4   8    11358.83    10863.22    243.67 o 
  14   4   8     4382.90     4357.21    139.39 o 
  16   4   8     7154.76     7310.11    236.46 o 
  18   4   8     4631.42     4275.96    186.81 o 
 -27   5   8      469.47      473.86     77.91 o 
 -25   5   8     8336.71     7696.70    302.89 o 
 -23   5   8    10417.58    10467.18    260.65 o 
 -21   5   8    11702.65    12162.50    487.49 o 
 -19   5   8     2029.30     1900.15     90.61 o 
 -17   5   8    11005.90    10920.57    335.26 o 
 -15   5   8    13962.99    13364.05    255.47 o 
 -13   5   8     6225.29     6511.59    162.42 o 
 -11   5   8    34791.54    34218.33    758.89 o 
  -9   5   8     1981.84     2015.06     65.21 o 
  -7   5   8     8995.17     9975.88    186.15 o 
  -5   5   8    34118.77    36210.20    530.04 o 
  -3   5   8    10640.81     9692.32    178.46 o 
  -1   5   8     4016.77     3681.43     98.53 o 
   1   5   8     7605.20     7778.64    146.91 o 
   3   5   8     7087.01     7469.90    142.66 o 
   5   5   8    11391.60    10706.12    223.09 o 
   7   5   8     6136.90     6579.19    162.42 o 
   9   5   8      988.88     1195.35     70.63 o 
  11   5   8    14362.20    13235.47    281.23 o 
  13   5   8     5676.85     6244.34    173.23 o 
  15   5   8     1807.62     1978.96     99.80 o 
  17   5   8     7393.88     7665.90    250.24 o 
 -26   6   8     4076.59     4136.97    187.65 o 
 -24   6   8     7010.42     7384.01    255.07 o 
 -22   6   8     1944.09     1532.71     89.54 o 
 -20   6   8      951.23      939.21     73.47 o 
 -18   6   8     2594.72     2682.82    105.83 o 
 -16   6   8     2590.50     2241.17    103.61 o 
 -14   6   8     1887.97     2328.81     85.58 o 
 -12   6   8    11525.06    11545.21    226.69 o 
 -10   6   8     6747.02     7005.60    152.21 o 
  -8   6   8    50024.65    50835.29    808.94 o 
  -6   6   8     2991.03     3201.38     71.70 o 
  -4   6   8    38691.73    37036.65    599.41 o 
  -2   6   8    65746.12    64960.55   1030.04 o 
   0   6   8      104.29       66.23     35.99 o 
   2   6   8    23422.10    21862.23    351.40 o 
   4   6   8    17221.79    16425.37    315.10 o 
   6   6   8       14.40      -20.24     35.44 o 
   8   6   8       90.73      200.41     41.74 o 
  10   6   8    12305.09    12271.05    266.36 o 
  12   6   8      555.11      574.37     88.41 o 
  14   6   8       92.81       32.68     60.51 o 
  16   6   8     2031.31     2346.94    112.73 o 
 -25   7   8     1492.89     1276.62    134.54 o 
 -23   7   8     4777.66     4870.11    199.07 o 
 -21   7   8       11.25       25.36     37.97 o 
 -19   7   8    11757.91    11079.77    267.93 o 
 -17   7   8     9345.28     9533.66    279.20 o 
 -15   7   8     1895.96     1891.44     87.07 o 
 -13   7   8      499.29      562.58     51.52 o 
 -11   7   8    26600.74    27140.55    468.50 o 
  -9   7   8    31601.91    31167.11    526.68 o 
  -7   7   8      850.55      740.53     44.67 o 
  -5   7   8    52607.62    51602.42    751.95 o 
  -3   7   8    13608.65    13878.55    231.91 o 
  -1   7   8    10834.96    10724.83    194.36 o 
   1   7   8      629.45      894.21     56.35 o 
   3   7   8     7101.87     6959.73    166.58 o 
   5   7   8     4692.05     4308.63    125.02 o 
   7   7   8      692.73      744.20     80.14 o 
   9   7   8     7888.63     7584.53    190.59 o 
  11   7   8     1509.10     1193.44     91.60 o 
  13   7   8     2782.15     3030.78    119.85 o 
  15   7   8      203.41      188.14     52.78 o 
 -24   8   8     3961.85     4420.41    218.20 o 
 -22   8   8     2510.44     2583.96    148.04 o 
 -20   8   8     1438.62     1398.63     86.53 o 
 -18   8   8    20129.67    19654.50    591.92 o 
 -16   8   8    10485.46     9760.39    242.23 o 
 -14   8   8      190.33      185.62     63.23 o 
 -12   8   8     8254.09     7515.02    217.94 o 
 -10   8   8     4439.27     4301.25    133.83 o 
  -8   8   8     4873.10     4917.64    167.13 o 
  -6   8   8     1651.45     1671.92    105.35 o 
  -4   8   8    14608.23    14349.65    242.17 o 
  -2   8   8     6867.07     6792.13    270.24 o 
   0   8   8     1120.91     1000.33     50.34 o 
   2   8   8     6737.08     7151.15    227.52 o 
   4   8   8     7808.59     8339.10    195.07 o 
   6   8   8     3818.50     3982.67    125.09 o 
   8   8   8     4747.23     4444.85    246.15 o 
  10   8   8    11488.89    11807.07    265.94 o 
  12   8   8     6141.73     6381.49    194.62 o 
  14   8   8     2068.94     2171.81    106.86 o 
 -23   9   8     2383.20     2318.01    163.42 o 
 -21   9   8     4951.55     5651.80    224.47 o 
 -19   9   8     3478.58     3194.49    129.01 o 
 -17   9   8     9895.28    10992.34    272.68 o 
 -15   9   8     4006.08     3959.85    139.20 o 
 -13   9   8      704.34      766.62     87.51 o 
 -11   9   8    22784.89    22124.53    453.57 o 
  -9   9   8     6992.78     6571.75    179.77 o 
  -7   9   8     2217.37     2091.97     94.94 o 
  -5   9   8     4837.55     4614.42    132.52 o 
  -3   9   8     4127.79     3832.44    121.16 o 
  -1   9   8     3937.47     3821.28    100.97 o 
   1   9   8    12182.03    11483.19    350.03 o 
   3   9   8     7199.88     7136.94    178.02 o 
   5   9   8     4505.90     4635.77    137.86 o 
   7   9   8     4264.78     4372.93    137.95 o 
   9   9   8     3716.96     3889.23    133.30 o 
  11   9   8     7022.72     6903.06    191.64 o 
  13   9   8     1862.03     2087.76    147.86 o 
 -22  10   8     3868.87     3789.85    190.14 o 
 -20  10   8     2807.39     2696.91    155.78 o 
 -18  10   8     1756.97     1649.77     96.70 o 
 -16  10   8     1414.16     1438.20     88.72 o 
 -14  10   8     6199.43     6887.89    358.29 o 
 -12  10   8     5328.93     5406.64    166.60 o 
 -10  10   8     4365.94     4288.04    157.22 o 
  -8  10   8     9286.75     9679.45    270.61 o 
  -6  10   8     3876.92     3854.27    147.94 o 
  -4  10   8     3671.66     3714.25    121.47 o 
  -2  10   8     7294.50     7426.23    217.80 o 
   0  10   8    12126.89    12058.17    290.57 o 
   2  10   8    11559.81    11889.70    387.11 o 
   4  10   8     7212.66     6652.08    176.57 o 
   6  10   8     3488.13     3421.89    122.54 o 
   8  10   8     2544.99     2437.94    173.16 o 
  10  10   8     2706.57     2797.40    117.88 o 
  12  10   8     2284.63     2416.28    122.95 o 
 -19  11   8     4705.88     4866.62    216.20 o 
 -17  11   8      665.37      729.50     72.63 o 
 -15  11   8     9977.63     9885.00    459.83 o 
 -13  11   8     9997.43     9806.67    255.41 o 
 -11  11   8     3438.38     3661.68    151.80 o 
  -9  11   8     8381.30     8304.74    257.51 o 
  -7  11   8     6106.88     6138.60    203.50 o 
  -5  11   8     5819.09     5839.89    199.35 o 
  -3  11   8     1183.28     1282.57     77.43 o 
  -1  11   8    14662.89    15391.47    355.43 o 
   1  11   8     6621.17     7199.72    267.89 o 
   3  11   8     3048.99     2751.68    160.57 o 
   5  11   8     3750.38     3823.42    153.19 o 
   7  11   8     3384.26     3457.20    129.81 o 
   9  11   8     3324.52     3539.38    133.97 o 
 -16  12   8     3452.91     3476.09    198.52 o 
 -14  12   8     5206.80     5632.56    225.79 o 
 -12  12   8     4543.67     4498.70    161.64 o 
 -10  12   8     1431.24     1379.39    119.75 o 
  -8  12   8     8399.32     8256.67    450.16 o 
  -6  12   8     1542.40     1430.48    161.91 o 
  -4  12   8      963.19     1114.86    123.46 o 
  -2  12   8     4912.64     5080.96    264.02 o 
   0  12   8     3398.15     3317.50    210.27 o 
   2  12   8     5509.49     5770.65    194.30 o 
   4  12   8      586.81      404.71     64.52 o 
   6  12   8     4958.06     4961.77    183.87 o 
 -11  13   8     2177.29     2480.76    122.97 o 
  -9  13   8      445.23      387.67     69.30 o 
  -7  13   8     4664.70     4484.15    181.95 o 
  -5  13   8     2926.31     2492.92    195.00 o 
  -3  13   8      301.70      235.58     80.28 o 
  -1  13   8     2365.38     2069.86    226.63 o 
   1  13   8     6571.65     6801.64    271.39 o 
 -29   1   9       35.57       18.27     52.39 o 
 -27   1   9       54.30      116.17     38.68 o 
 -25   1   9      216.49      195.20     40.06 o 
 -23   1   9      599.03      550.27     45.76 o 
 -21   1   9      499.98      562.05     41.93 o 
 -19   1   9     3448.89     3308.18     85.74 o 
 -17   1   9     5043.78     4868.86    102.48 o 
 -15   1   9     7364.84     7276.41    132.19 o 
 -13   1   9      905.80      845.84     32.68 o 
 -11   1   9     5390.13     6058.82    107.24 o 
  -9   1   9      186.05      289.99     20.34 o 
  -7   1   9     4182.63     4202.79     90.66 o 
  -5   1   9       24.18        9.59     17.61 o 
  -3   1   9    19477.73    18554.06    291.18 o 
  -1   1   9     4000.74     4309.09    103.81 o 
   1   1   9      544.45      503.73     33.95 o 
   3   1   9     9612.10     9597.70    172.58 o 
   5   1   9     2263.80     2472.18     68.54 o 
   7   1   9      502.87      454.23     31.90 o 
   9   1   9     1603.33     1269.34     73.54 o 
  11   1   9     2063.44     1726.91    111.62 o 
  13   1   9        5.27       17.10     62.18 o 
  15   1   9       18.69      -15.98     65.77 o 
  17   1   9      102.54       15.66     70.87 o 
  19   1   9       17.69     -121.16    103.61 o 
 -30   2   9        2.00       52.86     78.52 o 
 -28   2   9        4.84       -2.36     47.66 o 
 -26   2   9        5.83       17.62     44.43 o 
 -24   2   9      678.30      844.52     53.77 o 
 -22   2   9     2256.31     2159.29     74.65 o 
 -20   2   9      430.97      461.41     37.25 o 
 -18   2   9     4333.80     4442.46     99.18 o 
 -16   2   9     4249.02     4396.01     93.59 o 
 -14   2   9        0.12       -4.04     13.82 o 
 -12   2   9     3279.67     3090.61     64.93 o 
 -10   2   9    24847.45    26063.38    425.23 o 
  -8   2   9     9355.23     9860.41    179.68 o 
  -6   2   9       74.92       43.07     16.81 o 
  -4   2   9     2706.75     3151.98     73.72 o 
  -2   2   9     7108.23     7210.63    134.89 o 
   0   2   9      506.15      572.45     33.67 o 
   2   2   9    22335.53    22692.95    354.82 o 
   4   2   9     1299.00     1444.02     82.06 o 
   6   2   9     3411.25     3734.46    121.78 o 
   8   2   9      717.91      797.87     58.05 o 
  10   2   9      223.28      101.61     39.17 o 
  12   2   9      257.37      258.96     69.43 o 
  14   2   9     2039.10     2366.85    133.41 o 
  16   2   9      527.98      587.00     89.74 o 
  18   2   9       77.94      -10.50     71.58 o 
 -29   3   9      525.63      675.51     86.91 o 
 -27   3   9      870.70      996.98     97.00 o 
 -25   3   9     3791.61     3814.98    138.08 o 
 -23   3   9     3719.81     3526.77    128.96 o 
 -21   3   9     3857.75     3653.86    109.38 o 
 -19   3   9      168.15      218.87     30.08 o 
 -17   3   9     3123.75     3098.34     76.83 o 
 -15   3   9       11.99       16.60     19.27 o 
 -13   3   9     7745.07     7653.91    132.63 o 
 -11   3   9      274.61      224.17     36.32 o 
  -9   3   9     4143.91     3853.06     87.51 o 
  -7   3   9     5554.70     5772.41    117.38 o 
  -5   3   9     4322.92     4247.73     91.11 o 
  -3   3   9     3095.02     2850.10     74.77 o 
  -1   3   9     2825.63     3156.55     77.26 o 
   1   3   9    11659.42    11303.53    194.93 o 
   3   3   9    10372.52    10835.78    189.36 o 
   5   3   9       54.83       83.24     40.93 o 
   7   3   9      675.95      800.16     72.12 o 
   9   3   9        2.04       36.09     36.93 o 
  11   3   9     1546.08     1720.70     85.15 o 
  13   3   9      181.30      243.44     70.29 o 
  15   3   9     3447.68     3332.42    156.75 o 
  17   3   9       51.28      -26.24     65.49 o 
 -28   4   9      352.80      227.56    101.40 o 
 -26   4   9      799.46      617.77     89.98 o 
 -24   4   9     2111.60     2277.72    106.26 o 
 -22   4   9       45.25       51.86     41.25 o 
 -20   4   9     6481.05     6537.24    179.53 o 
 -18   4   9     2536.32     2628.96    102.64 o 
 -16   4   9     4486.72     4124.07    106.39 o 
 -14   4   9      137.99      106.28     25.50 o 
 -12   4   9     4244.32     4388.48    121.40 o 
 -10   4   9     1518.64     1525.97     64.31 o 
  -8   4   9       99.40       77.05     42.93 o 
  -6   4   9    13950.81    14173.94    223.08 o 
  -4   4   9     7315.38     7715.27    138.67 o 
  -2   4   9    12220.32    13989.06    229.53 o 
   0   4   9       13.13        1.17     20.25 o 
   2   4   9     1408.20     1313.59     52.86 o 
   4   4   9     1586.27     1600.12     70.62 o 
   6   4   9      899.07     1092.07     62.92 o 
   8   4   9     1755.00     1955.73     85.36 o 
  10   4   9     6384.16     6562.00    172.42 o 
  12   4   9     1391.19     1368.38     79.29 o 
  14   4   9      792.09      534.66     87.51 o 
  16   4   9     1366.38     1556.16    125.36 o 
  18   4   9       21.83     -128.55     64.28 o 
 -27   5   9       45.45       13.96     49.63 o 
 -25   5   9       27.43      -14.01     56.96 o 
 -23   5   9       73.47      127.90     47.28 o 
 -21   5   9     1750.12     1575.90     86.68 o 
 -19   5   9     7908.25     8059.46    207.52 o 
 -17   5   9     3052.93     2981.05    108.08 o 
 -15   5   9      118.38      139.93     36.80 o 
 -13   5   9      127.84      218.17     31.43 o 
 -11   5   9      917.92     1068.48     52.80 o 
  -9   5   9      882.43      864.55     47.85 o 
  -7   5   9     1138.86     1065.20     56.26 o 
  -5   5   9     3137.77     3832.58     81.48 o 
  -3   5   9    17952.51    17562.54    281.11 o 
  -1   5   9     1755.76     1698.32     60.91 o 
   1   5   9      126.04      110.55     26.53 o 
   3   5   9      460.90      520.69     45.58 o 
   5   5   9     1040.25      854.88     57.70 o 
   7   5   9     2004.39     1862.62     83.67 o 
   9   5   9      137.16      202.26     44.51 o 
  11   5   9     7200.87     6689.24    178.39 o 
  13   5   9      404.75      348.33     55.27 o 
  15   5   9      723.87      885.02     97.21 o 
  17   5   9      608.45      646.69     95.12 o 
 -28   6   9      340.66      312.17     76.22 o 
 -26   6   9      998.07     1023.21    100.82 o 
 -24   6   9      253.24      382.39     59.75 o 
 -22   6   9      151.53      114.89     42.58 o 
 -20   6   9      127.18      182.83     44.40 o 
 -18   6   9      210.27      159.68     41.42 o 
 -16   6   9        1.02      -16.93     29.93 o 
 -14   6   9     4362.19     4360.39    132.60 o 
 -12   6   9       46.05       56.80     32.36 o 
 -10   6   9     2013.42     1879.37     90.32 o 
  -8   6   9     2527.13     2521.47     73.75 o 
  -6   6   9     2680.58     2803.05     68.13 o 
  -4   6   9     2804.98     2952.62     75.44 o 
  -2   6   9     1676.61     1794.98     65.87 o 
   0   6   9     1971.46     2006.24     65.57 o 
   2   6   9     5950.46     5614.92    141.86 o 
   4   6   9     3838.23     3756.88    143.93 o 
   6   6   9      396.57      392.47     45.74 o 
   8   6   9      581.22      530.00     54.62 o 
  10   6   9      135.80      147.81     44.10 o 
  12   6   9      307.28      224.12     51.42 o 
  14   6   9      253.04      380.21     59.19 o 
  16   6   9       82.25       68.28     68.00 o 
 -27   7   9      205.35      180.29     68.38 o 
 -25   7   9      131.55      131.01     60.93 o 
 -23   7   9      325.89      224.92     78.43 o 
 -21   7   9     1537.03     1625.69     92.30 o 
 -19   7   9       34.31       -5.35     37.10 o 
 -17   7   9      724.94      688.23     60.03 o 
 -15   7   9        0.22      -28.58     38.80 o 
 -13   7   9       81.93      111.44     40.86 o 
 -11   7   9      885.07     1211.50     72.65 o 
  -9   7   9     6660.02     7105.65    181.29 o 
  -7   7   9      126.54      203.07     29.49 o 
  -5   7   9     1872.85     2044.69     61.95 o 
  -3   7   9     3807.04     3966.53     99.65 o 
  -1   7   9      701.29      673.58     41.83 o 
   1   7   9      650.72      591.10     52.53 o 
   3   7   9     1975.29     2130.78     84.34 o 
   5   7   9      409.80      565.18     51.23 o 
   7   7   9      747.97      578.33     54.79 o 
   9   7   9      735.58      763.74     64.68 o 
  11   7   9      310.89      372.75     75.31 o 
  13   7   9       20.52       69.77     45.76 o 
  15   7   9        5.46        9.89     47.84 o 
 -24   8   9       35.75       16.86     50.65 o 
 -22   8   9       10.12       24.92     49.28 o 
 -20   8   9      151.80      106.64     43.18 o 
 -18   8   9     2270.62     2614.67    144.06 o 
 -16   8   9      166.85      183.12     43.34 o 
 -14   8   9     4864.06     4857.72    149.22 o 
 -12   8   9     4704.54     4548.97    140.86 o 
 -10   8   9    11834.85    11498.77    263.57 o 
  -8   8   9     1480.10     1114.11     56.09 o 
  -6   8   9      242.67      182.72     37.66 o 
  -4   8   9      520.76      422.96     40.49 o 
  -2   8   9      715.82      783.44     62.22 o 
   0   8   9     1490.94     1142.82     85.03 o 
   2   8   9      645.47      735.65     54.90 o 
   4   8   9     1233.63     1244.77     97.02 o 
   6   8   9       56.96       49.81     46.21 o 
   8   8   9      752.52      660.63     61.84 o 
  10   8   9       17.49       46.43     40.71 o 
  12   8   9      786.28      811.60     72.77 o 
  14   8   9       47.00      -41.65     45.56 o 
 -23   9   9      626.90      904.07     99.70 o 
 -21   9   9        1.43       16.73     55.68 o 
 -19   9   9      393.79      234.32     51.68 o 
 -17   9   9       83.52       36.62     38.55 o 
 -15   9   9      335.02      232.80     58.20 o 
 -13   9   9     3589.11     3375.57    159.74 o 
 -11   9   9     5623.73     5911.18    170.39 o 
  -9   9   9     3195.09     2983.13    112.60 o 
  -7   9   9      376.08      404.48     50.16 o 
  -5   9   9     1759.46     1950.55     77.22 o 
  -3   9   9     3816.33     3970.27    180.23 o 
  -1   9   9     1786.11     1538.74     76.98 o 
   1   9   9     3429.43     3032.60    127.96 o 
   3   9   9     1948.76     2036.38     93.54 o 
   5   9   9     5886.16     5486.98    308.19 o 
   7   9   9       58.95       88.04     45.69 o 
   9   9   9      128.38      142.54     47.67 o 
  11   9   9     2778.89     2765.54    118.80 o 
  13   9   9       12.19       54.97     48.52 o 
 -22  10   9      224.44      344.93    107.44 o 
 -20  10   9      460.08      542.89     85.59 o 
 -18  10   9      506.34      414.07     59.07 o 
 -16  10   9     2477.47     2875.15    121.78 o 
 -14  10   9      249.46      330.41     54.89 o 
 -12  10   9      420.29      377.20     55.08 o 
 -10  10   9      674.92      615.34     61.92 o 
  -8  10   9      347.68      356.33     51.69 o 
  -6  10   9     1771.79     1772.09    137.04 o 
  -4  10   9     1878.73     1704.71    113.93 o 
  -2  10   9     2278.15     2233.29    119.29 o 
   0  10   9     2196.76     2184.57    118.15 o 
   2  10   9      124.82      123.47     47.88 o 
   4  10   9      230.92      202.21     44.99 o 
   6  10   9      111.28      149.01     47.22 o 
   8  10   9      174.87      200.05     48.63 o 
  10  10   9      426.01      413.54     59.60 o 
 -19  11   9      310.42      255.12     75.14 o 
 -17  11   9       68.21       62.27     43.32 o 
 -15  11   9     1528.55     1540.69     95.10 o 
 -13  11   9        7.75      -15.11     40.53 o 
 -11  11   9     1475.44     1473.77     91.15 o 
  -9  11   9      556.84      666.69     74.71 o 
  -7  11   9      169.47      199.15     90.40 o 
  -5  11   9      879.69      786.50     88.75 o 
  -3  11   9     2175.20     2197.01    230.37 o 
  -1  11   9       26.84       20.70     54.09 o 
   1  11   9     2698.85     2822.38    128.01 o 
   3  11   9       45.77      -20.39     39.88 o 
   5  11   9      359.45      291.69     60.27 o 
   7  11   9      932.16     1126.42     80.47 o 
 -16  12   9       52.52       73.40     46.16 o 
 -14  12   9      168.77      176.58     54.48 o 
 -12  12   9       22.87       37.29     45.07 o 
 -10  12   9        2.08      -33.45     40.65 o 
  -8  12   9     2612.77     2964.08    128.05 o 
  -6  12   9     1018.54     1139.32     94.61 o 
  -4  12   9       62.52      113.00     64.46 o 
  -2  12   9      133.69       69.62     59.57 o 
   0  12   9      296.99      197.33     87.46 o 
   2  12   9      568.35      448.82     85.78 o 
   4  12   9       80.00       44.61     47.88 o 
 -11  13   9      317.84      352.01     61.91 o 
  -9  13   9      148.20      181.78     56.38 o 
  -7  13   9      327.84      323.44     62.90 o 
  -5  13   9       45.64        6.71     55.55 o 
  -3  13   9      692.32      788.75    157.18 o 
  -1  13   9      886.22     1073.19    173.42 o 
 -30   0  10     4625.21     4538.48    363.19 o 
 -28   0  10     2198.02     2513.38    166.06 o 
 -26   0  10      733.90      841.95     78.49 o 
 -24   0  10      859.37      784.06     92.46 o 
 -22   0  10     9109.69    10126.70    283.15 o 
 -20   0  10    12519.94    12862.62    315.33 o 
 -18   0  10     3365.59     2939.97    105.36 o 
 -16   0  10     2582.07     2208.89    110.95 o 
 -14   0  10     9780.56    10065.31    239.69 o 
 -12   0  10    50069.92    49045.57    997.03 o 
 -10   0  10     3828.31     4571.51    122.78 o 
  -8   0  10    18903.55    15568.47    348.31 o 
  -6   0  10      456.80      694.75     63.67 o 
  -4   0  10    30783.33    27362.60    588.65 o 
  -2   0  10    15216.15    15110.45    351.15 o 
   0   0  10    52835.71    51953.56   1074.97 o 
   2   0  10    13614.46    13710.92    524.00 o 
   4   0  10    13097.88    12903.81    319.18 o 
   6   0  10    30933.74    30894.62   1430.94 o 
   8   0  10      448.43      360.05    151.57 o 
  10   0  10     1525.78     1589.93    155.28 o 
  12   0  10    17746.45    17056.04    910.84 o 
  14   0  10     3631.16     3842.80    245.00 o 
  16   0  10      929.62      776.98    137.52 o 
  18   0  10      770.37      963.39    191.61 o 
 -29   1  10     8370.27     9080.58    246.96 o 
 -27   1  10     2248.35     1992.18    102.58 o 
 -25   1  10     5349.09     6274.63    155.78 o 
 -23   1  10     3618.46     3607.64     98.02 o 
 -21   1  10     4767.36     4812.96    112.33 o 
 -19   1  10     4571.82     4838.95    105.19 o 
 -17   1  10      325.13      286.22     26.22 o 
 -15   1  10    80450.95    79363.26   1128.88 o 
 -13   1  10     4876.65     5220.80    144.95 o 
 -11   1  10    17829.22    18294.64    278.76 o 
  -9   1  10    69271.21    65857.02    934.87 o 
  -7   1  10       99.58      430.16     29.59 o 
  -5   1  10     2021.75     1976.53     60.02 o 
  -3   1  10    17136.78    16757.89    270.78 o 
  -1   1  10    30933.69    29595.19    449.99 o 
   1   1  10     9802.61    10847.27    191.43 o 
   3   1  10    34575.97    35178.02    532.98 o 
   5   1  10    11399.10    10529.37    191.77 o 
   7   1  10     2489.66     2335.99     88.02 o 
   9   1  10     3538.73     3514.05    150.44 o 
  11   1  10     4078.39     3702.67    159.82 o 
  13   1  10     8292.61     8586.26    297.42 o 
  15   1  10     3210.65     3153.76    158.64 o 
  17   1  10      267.39      188.11     83.54 o 
 -30   2  10     4299.34     4104.31    180.50 o 
 -28   2  10     9223.59     9083.05    243.22 o 
 -26   2  10     5927.43     5589.34    173.26 o 
 -24   2  10     5748.50     5260.61    236.10 o 
 -22   2  10    10677.60    11344.41    207.30 o 
 -20   2  10     1993.03     1766.57     61.89 o 
 -18   2  10     8166.18     8203.50    151.61 o 
 -16   2  10    55049.69    54930.34    794.07 o 
 -14   2  10    12644.30    13203.84    212.42 o 
 -12   2  10    46919.06    47470.04    753.14 o 
 -10   2  10    12290.78    12859.04    227.51 o 
  -8   2  10    15609.31    15813.20    272.89 o 
  -6   2  10     3041.82     3034.74     72.42 o 
  -4   2  10       25.98       62.11     23.98 o 
  -2   2  10    68558.25    74439.45   1067.58 o 
   0   2  10     4822.29     5287.31    141.47 o 
   2   2  10     6149.00     5638.45    116.74 o 
   4   2  10     9653.67     9013.38    169.25 o 
   6   2  10    11109.41    11456.54    241.78 o 
   8   2  10     5389.35     4704.59    136.05 o 
  10   2  10     2714.11     2769.95    104.55 o 
  12   2  10    13610.94    13801.55    351.94 o 
  14   2  10     5197.60     4728.50    227.44 o 
  16   2  10     2873.52     3608.14    173.23 o 
  18   2  10     2773.13     2350.75    232.80 o 
 -29   3  10     2084.68     2002.56    166.66 o 
 -27   3  10     5344.03     5012.28    166.96 o 
 -25   3  10     5337.78     5785.76    175.13 o 
 -23   3  10     3497.62     3383.65    125.61 o 
 -21   3  10    11928.99    11258.66    269.95 o 
 -19   3  10    15020.97    15193.03    322.45 o 
 -17   3  10     6138.27     6278.30    143.03 o 
 -15   3  10    62737.36    63237.33    907.76 o 
 -13   3  10    11346.11    10922.25    202.67 o 
 -11   3  10      456.08      478.17     30.46 o 
  -9   3  10   101306.07   102683.50   1584.46 o 
  -7   3  10     7178.22     7121.39    124.03 o 
  -5   3  10    14074.28    14283.66    230.87 o 
  -3   3  10    37579.41    39652.24    587.41 o 
  -1   3  10    11849.98    10911.50    237.67 o 
   1   3  10     2267.94     2021.70     70.34 o 
   3   3  10    13544.59    13789.91    234.59 o 
   5   3  10    15393.03    15169.61    297.84 o 
   7   3  10     1557.27     1462.92    105.94 o 
   9   3  10    16034.95    16050.00    322.42 o 
  11   3  10     3526.21     2965.71    112.02 o 
  13   3  10     1418.51     1989.16    124.47 o 
  15   3  10     7085.37     7394.14    246.67 o 
  17   3  10     2516.76     2319.17    146.15 o 
 -28   4  10     2671.58     3135.52    191.83 o 
 -26   4  10     5257.71     5502.80    175.18 o 
 -24   4  10      552.72      508.45     59.95 o 
 -22   4  10    12372.09    12687.22    292.27 o 
 -20   4  10     9103.82     8495.99    212.91 o 
 -18   4  10    18914.82    18207.52    374.65 o 
 -16   4  10     5460.98     5658.63    151.99 o 
 -14   4  10     6449.39     6691.53    167.11 o 
 -12   4  10    15771.99    14481.61    296.73 o 
 -10   4  10      158.53      177.97     31.69 o 
  -8   4  10    36521.95    36606.32    590.35 o 
  -6   4  10     9201.67     9395.27    158.30 o 
  -4   4  10    30703.77    28726.64    434.57 o 
  -2   4  10    18726.35    19891.83    317.38 o 
   0   4  10    14128.41    13472.66    229.61 o 
   2   4  10    13746.25    13014.57    237.14 o 
   4   4  10     1313.99     1251.85     65.58 o 
   6   4  10     9158.04     9487.87    211.77 o 
   8   4  10    20910.41    19321.45    372.09 o 
  10   4  10    12630.33    12523.63    273.13 o 
  12   4  10     1914.36     1919.42     94.70 o 
  14   4  10     1093.53     1028.03    136.63 o 
  16   4  10     1577.39     1720.71    126.71 o 
 -29   5  10     1328.66     1360.66    139.67 o 
 -27   5  10     1629.58     1483.34    112.95 o 
 -25   5  10    12289.12    13296.49    316.08 o 
 -23   5  10     2304.95     2171.69    103.03 o 
 -21   5  10    11327.71    10881.26    262.13 o 
 -19   5  10    24797.84    25006.83    497.51 o 
 -17   5  10       13.42      -27.01     30.11 o 
 -15   5  10    19333.02    19372.08    391.23 o 
 -13   5  10     8484.52     8245.38    195.39 o 
 -11   5  10    12678.65    11793.23    254.24 o 
  -9   5  10     6854.40     6990.38    168.89 o 
  -7   5  10    18392.33    17633.65    275.00 o 
  -5   5  10    49990.32    50834.55    803.31 o 
  -3   5  10     6297.26     6300.47    125.48 o 
  -1   5  10    13034.24    12912.92    223.75 o 
   1   5  10    10948.21    11185.98    201.05 o 
   3   5  10    13993.37    14042.71    277.97 o 
   5   5  10     2939.99     2980.00    116.38 o 
   7   5  10     7575.94     6968.44    210.57 o 
   9   5  10    11782.15    11306.76    251.00 o 
  11   5  10     4301.19     3698.41    129.61 o 
  13   5  10     1386.20     1165.12     79.26 o 
  15   5  10     2832.83     2751.54    172.54 o 
 -28   6  10     1554.92     1626.49    123.56 o 
 -26   6  10     4566.84     4702.26    204.42 o 
 -24   6  10     3735.21     3685.04    139.97 o 
 -22   6  10     1598.86     1595.77     90.86 o 
 -20   6  10     7353.80     7257.07    197.39 o 
 -18   6  10    16519.11    16288.17    350.94 o 
 -16   6  10     2108.34     2241.61    106.91 o 
 -14   6  10      506.42      491.57     48.27 o 
 -12   6  10    35464.45    32926.32    618.04 o 
 -10   6  10     1556.39     1378.12     98.16 o 
  -8   6  10     5801.55     5624.99    124.37 o 
  -6   6  10    52579.92    53144.27    770.99 o 
  -4   6  10     9007.82     8637.42    177.05 o 
  -2   6  10     7088.68     8006.37    154.14 o 
   0   6  10     5856.05     6127.44    130.10 o 
   2   6  10    14302.95    14623.11    289.07 o 
   4   6  10       11.09      -10.50     29.76 o 
   6   6  10     1566.51     1624.67     79.85 o 
   8   6  10    11489.17    11348.98    266.38 o 
  10   6  10     4168.74     4189.71    169.31 o 
  12   6  10     1210.76     1369.51     85.36 o 
  14   6  10      567.29      448.25     63.46 o 
 -27   7  10     2637.27     3064.61    178.37 o 
 -25   7  10     1537.48     1923.98    148.14 o 
 -23   7  10      671.04      668.80     68.51 o 
 -21   7  10     1998.80     1883.09     98.98 o 
 -19   7  10    14508.68    14889.58    334.33 o 
 -17   7  10     5211.81     5064.67    155.52 o 
 -15   7  10     1140.17      976.46     67.51 o 
 -13   7  10     2193.19     2116.06    127.60 o 
 -11   7  10     2668.29     2861.73    104.77 o 
  -9   7  10     8465.34     8929.88    214.26 o 
  -7   7  10     1368.68     1258.07     55.94 o 
  -5   7  10    48670.12    46635.99    971.13 o 
  -3   7  10    10257.34    10279.19    273.86 o 
  -1   7  10      132.56       79.92     27.93 o 
   1   7  10     9417.74     8830.92    232.78 o 
   3   7  10      868.87      868.55     58.18 o 
   5   7  10     6517.34     6636.23    181.08 o 
   7   7  10     5987.32     5641.27    158.91 o 
   9   7  10    15334.53    15758.16    329.44 o 
  11   7  10      377.63      309.17     62.60 o 
  13   7  10       18.12       58.18     47.59 o 
 -24   8  10     2116.37     2084.86    135.09 o 
 -22   8  10     1519.21     1739.46     99.09 o 
 -20   8  10     5529.73     5075.18    165.25 o 
 -18   8  10    12460.43    13261.81    309.54 o 
 -16   8  10     4942.68     4936.30    154.57 o 
 -14   8  10      153.01      159.93     39.63 o 
 -12   8  10     4237.75     4136.28    133.74 o 
 -10   8  10       15.03        8.03     35.66 o 
  -8   8  10     4105.64     4384.28    136.00 o 
  -6   8  10    23219.11    24137.96    419.92 o 
  -4   8  10    13197.02    13262.45    304.98 o 
  -2   8  10     2347.05     2452.88     77.94 o 
   0   8  10      110.53       50.41     31.75 o 
   2   8  10     8368.33     8542.30    199.37 o 
   4   8  10     7392.34     6511.56    170.18 o 
   6   8  10     4224.68     4079.98    131.73 o 
   8   8  10    11801.27    10965.84    313.58 o 
  10   8  10     4387.02     4230.06    144.44 o 
  12   8  10     1064.66      976.28     77.94 o 
 -23   9  10     1160.92      932.41    100.71 o 
 -21   9  10     5287.03     5358.37    176.02 o 
 -19   9  10     8225.92     8281.63    229.33 o 
 -17   9  10     1287.82     1261.99    149.84 o 
 -15   9  10    13138.67    13191.24    308.67 o 
 -13   9  10     2769.76     2541.73    108.78 o 
 -11   9  10    12421.54    12335.47    286.95 o 
  -9   9  10     8974.55     9065.08    227.45 o 
  -7   9  10     2655.78     2538.24    104.27 o 
  -5   9  10    15437.24    15625.87    418.55 o 
  -3   9  10     8046.68     7929.54    184.61 o 
  -1   9  10     1674.29     1831.39     92.42 o 
   1   9  10     4114.22     4250.61    129.44 o 
   3   9  10    11192.00    11142.05    391.25 o 
   5   9  10     2167.70     2220.11     97.80 o 
   7   9  10     4518.58     4373.24    144.59 o 
   9   9  10     3767.19     4083.35    142.20 o 
  11   9  10     1107.07      966.73    105.25 o 
 -22  10  10     5118.32     5796.35    271.84 o 
 -20  10  10     1903.93     1862.69    105.60 o 
 -18  10  10     5088.29     5407.85    177.82 o 
 -16  10  10     4643.66     4512.94    156.99 o 
 -14  10  10    10238.89    10064.33    296.57 o 
 -12  10  10    17052.58    16773.96    373.45 o 
 -10  10  10     4243.28     3683.12    135.21 o 
  -8  10  10    11858.94    11177.04    269.86 o 
  -6  10  10     7724.27     7489.74    203.74 o 
  -4  10  10     3395.74     2995.17    222.67 o 
  -2  10  10     3491.37     3430.77    163.45 o 
   0  10  10     3782.85     4125.47    153.00 o 
   2  10  10     4808.77     4754.28    167.78 o 
   4  10  10     3566.22     3571.69    199.63 o 
   6  10  10     3986.27     4317.04    220.90 o 
   8  10  10      311.21      407.79     59.48 o 
 -19  11  10     1070.27     1249.40     91.34 o 
 -17  11  10     2202.66     2176.35    112.55 o 
 -15  11  10     4468.56     4668.85    186.23 o 
 -13  11  10     4801.86     4701.75    162.21 o 
 -11  11  10     2000.48     1994.16    125.07 o 
  -9  11  10     7727.02     8125.09    223.62 o 
  -7  11  10     2065.59     1933.92    102.23 o 
  -5  11  10     1256.93     1073.69     80.90 o 
  -3  11  10      788.18      870.03    150.47 o 
  -1  11  10     6107.60     5822.84    282.42 o 
   1  11  10     5155.34     5296.91    226.92 o 
   3  11  10     1249.94     1090.94     94.11 o 
   5  11  10     8593.75     8378.99    249.45 o 
   7  11  10     1596.44     1304.41    142.92 o 
 -16  12  10     4505.95     4849.98    173.55 o 
 -14  12  10      779.32      821.62     76.61 o 
 -12  12  10     5419.44     5757.12    247.29 o 
 -10  12  10     5217.41     5429.74    178.67 o 
  -8  12  10     3728.28     3944.52    151.03 o 
  -6  12  10     2081.74     2318.76    130.80 o 
  -4  12  10        8.57       18.95     57.67 o 
  -2  12  10     8096.56     7722.62    513.33 o 
   0  12  10     6881.53     6997.51    275.26 o 
   2  12  10     1411.11     1083.67    142.18 o 
   4  12  10     3426.47     3554.12    231.74 o 
  -9  13  10     6621.26     6222.81    383.88 o 
  -7  13  10     1766.75     1983.52    134.54 o 
  -5  13  10       67.08       78.93     66.63 o 
  -3  13  10     2105.45     2136.37    149.04 o 
 -31   1  11       39.40      132.38     75.12 o 
 -29   1  11      844.38      901.74    112.35 o 
 -27   1  11     1500.81     1851.06     98.27 o 
 -25   1  11      242.19      364.66     56.48 o 
 -23   1  11     7072.58     7026.55    163.71 o 
 -21   1  11       67.73       80.74     24.60 o 
 -19   1  11      477.41      551.78     37.30 o 
 -17   1  11      122.52       98.01     20.67 o 
 -15   1  11      235.00      207.49     21.34 o 
 -13   1  11      264.74      252.07     30.54 o 
 -11   1  11     1484.54     1410.67     44.36 o 
  -9   1  11     9484.65     8800.34    188.71 o 
  -7   1  11     4889.25     5425.84    120.65 o 
  -5   1  11     1970.00     1274.80     51.03 o 
  -3   1  11      100.69       23.44     23.12 o 
  -1   1  11     4032.63     3717.76    104.03 o 
   1   1  11     5084.12     4963.22    114.69 o 
   3   1  11      124.39      213.16     44.34 o 
   5   1  11     2256.71     2129.64     85.99 o 
   7   1  11      297.50      295.19     42.36 o 
   9   1  11      810.35      892.83     91.85 o 
  11   1  11     2018.74     2170.56    130.03 o 
  13   1  11       74.15        4.75     96.18 o 
  15   1  11       10.73       20.36     72.75 o 
  17   1  11       56.25      -33.00     74.99 o 
 -30   2  11      417.78      583.29     90.80 o 
 -28   2  11       81.57      150.23     91.25 o 
 -26   2  11      630.09      630.03     65.51 o 
 -24   2  11      137.21       88.94     42.51 o 
 -22   2  11     2161.73     2213.81     96.06 o 
 -20   2  11       15.07       -2.00     25.28 o 
 -18   2  11     4504.38     4320.53     93.91 o 
 -16   2  11     3899.39     4050.46     86.29 o 
 -14   2  11      882.19      781.40     40.13 o 
 -12   2  11     1485.44     1542.12     53.42 o 
 -10   2  11        4.94       -6.40     18.94 o 
  -8   2  11      176.23      108.91     23.47 o 
  -6   2  11      142.73      187.17     26.35 o 
  -4   2  11     1425.51     1267.24     57.29 o 
  -2   2  11    10732.59    11551.20    201.95 o 
   0   2  11       32.90       23.30     22.58 o 
   2   2  11        8.75       -1.55     23.22 o 
   4   2  11     1317.35     1268.30     65.69 o 
   6   2  11     4751.51     4676.71    134.01 o 
   8   2  11      120.50      217.95     42.18 o 
  10   2  11     1468.13     1360.24    104.01 o 
  12   2  11        1.08      -76.40     60.31 o 
  14   2  11      209.68      120.07     76.96 o 
  16   2  11      171.16       85.80    108.56 o 
 -29   3  11      714.54      681.39     76.17 o 
 -27   3  11       26.12       46.23     80.63 o 
 -25   3  11     4628.11     4864.95    157.28 o 
 -23   3  11      244.86      231.38     48.37 o 
 -21   3  11     2519.50     2546.27    111.75 o 
 -19   3  11      825.09      849.19     60.11 o 
 -17   3  11     1117.21     1225.89     52.71 o 
 -15   3  11     2545.83     2731.55     81.17 o 
 -13   3  11     1320.73     1392.63     52.08 o 
 -11   3  11      537.76      598.69     34.70 o 
  -9   3  11     1010.68     1091.29     59.65 o 
  -7   3  11     1171.84     1542.22     50.62 o 
  -5   3  11     8205.03     7628.71    141.18 o 
  -3   3  11     1188.10     1042.28     46.88 o 
  -1   3  11      133.79      139.61     27.92 o 
   1   3  11        0.42       13.26     22.02 o 
   3   3  11     3212.31     3271.64    104.98 o 
   5   3  11     1608.46     1489.49     73.37 o 
   7   3  11     9747.46     8861.05    206.50 o 
   9   3  11     1551.10     1667.11    117.81 o 
  11   3  11      264.55      106.37     66.89 o 
  13   3  11     1044.40      739.70     92.81 o 
  15   3  11      313.93      327.58     84.69 o 
 -28   4  11      153.18      186.26     56.01 o 
 -26   4  11      540.40      614.58     66.80 o 
 -24   4  11      345.91      328.75     67.32 o 
 -22   4  11     1315.66     1413.61     83.95 o 
 -20   4  11     1718.63     2006.99     91.59 o 
 -18   4  11     1379.50     1511.74    106.50 o 
 -16   4  11      142.01      247.35     41.29 o 
 -14   4  11     3568.18     3377.90    108.84 o 
 -12   4  11     1768.48     1971.83     80.05 o 
 -10   4  11       48.86       25.04     18.37 o 
  -8   4  11     2835.45     3208.34     99.84 o 
  -6   4  11      397.84      420.21     29.09 o 
  -4   4  11    12878.25    13256.56    225.73 o 
  -2   4  11     2108.42     2330.49     70.06 o 
   0   4  11      283.52      287.27     56.70 o 
   2   4  11     2222.27     2069.71     82.24 o 
   4   4  11     1443.32     1186.77     67.40 o 
   6   4  11     4286.71     3800.03    129.61 o 
   8   4  11      755.60      578.05     58.77 o 
  10   4  11     4744.81     4328.09    138.68 o 
  12   4  11       23.79       21.44     62.99 o 
  14   4  11      748.80      660.88     91.95 o 
  16   4  11       40.18      -55.25     67.72 o 
 -29   5  11        5.83      -37.74     53.48 o 
 -27   5  11        2.61      -32.99     42.93 o 
 -25   5  11     2311.92     2538.79    117.29 o 
 -23   5  11      415.81      508.11     60.54 o 
 -21   5  11     1282.05     1448.69     81.95 o 
 -19   5  11     2187.08     2183.20     96.05 o 
 -17   5  11     2233.53     2348.01    125.86 o 
 -15   5  11     3321.13     3205.24    110.40 o 
 -13   5  11       22.43       51.88     30.21 o 
 -11   5  11     7790.10     7676.81    234.54 o 
  -9   5  11     1990.84     2169.93     83.68 o 
  -7   5  11     4055.19     4638.00    127.20 o 
  -5   5  11     3105.74     3243.97    107.71 o 
  -3   5  11     3465.66     3373.07    118.52 o 
  -1   5  11     2691.87     2822.16     80.27 o 
   1   5  11     3911.48     3711.33    142.20 o 
   3   5  11     1483.49     1567.84     82.43 o 
   5   5  11     4258.96     4623.75    134.54 o 
   7   5  11      795.45      698.02     61.12 o 
   9   5  11     4525.90     3967.77    132.76 o 
  11   5  11     5779.11     5644.35    165.76 o 
  13   5  11      425.03      287.66     75.79 o 
  15   5  11      894.91      884.46    141.17 o 
 -28   6  11       54.09       33.86     57.10 o 
 -26   6  11       29.51        0.04     43.38 o 
 -24   6  11      280.96      259.01     66.87 o 
 -22   6  11     1253.63     1158.41     80.27 o 
 -20   6  11      521.51      398.15     53.44 o 
 -18   6  11     2585.22     2638.42    106.26 o 
 -16   6  11     4149.06     3971.72    128.83 o 
 -14   6  11     2995.46     3146.18    111.57 o 
 -12   6  11      167.21      117.37     35.81 o 
 -10   6  11     1021.03     1168.11     66.49 o 
  -8   6  11      523.44      599.34     36.84 o 
  -6   6  11     5861.67     6277.70    122.17 o 
  -4   6  11     3747.12     3541.19    126.73 o 
  -2   6  11      838.60      905.99     62.03 o 
   0   6  11      211.15      171.88     56.08 o 
   2   6  11     2897.05     3169.77    105.71 o 
   4   6  11     1102.63     1122.21    105.07 o 
   6   6  11     1104.12     1015.18     67.99 o 
   8   6  11      278.18      353.33     60.79 o 
  10   6  11      198.92      248.03     65.70 o 
  12   6  11       24.66      -49.14     70.01 o 
  14   6  11      105.02       69.15     68.23 o 
 -27   7  11      145.78      165.55     66.68 o 
 -25   7  11        1.98       19.96     41.24 o 
 -23   7  11        0.11      -22.62     38.41 o 
 -21   7  11     1435.22     1451.40     88.19 o 
 -19   7  11      178.55      301.69     48.33 o 
 -17   7  11     2092.14     1869.76     91.75 o 
 -15   7  11       18.65      -16.18     29.10 o 
 -13   7  11       12.65        1.83     37.45 o 
 -11   7  11     1519.01     1554.06     78.21 o 
  -9   7  11     3741.55     3810.69    134.14 o 
  -7   7  11      625.55      736.81     56.83 o 
  -5   7  11     1129.29      944.22     70.40 o 
  -3   7  11     1698.02     1761.94    104.66 o 
  -1   7  11     5781.41     5459.37    152.14 o 
   1   7  11      111.52      108.66     35.26 o 
   3   7  11     3075.85     2895.13    183.50 o 
   5   7  11        0.13       12.19     43.26 o 
   7   7  11      559.05      545.54     59.72 o 
   9   7  11      563.15      520.32     60.86 o 
  11   7  11     2748.93     2926.10    120.99 o 
  13   7  11      240.39      210.45     55.74 o 
 -24   8  11       25.42       58.37     45.34 o 
 -22   8  11       94.45        1.15     40.81 o 
 -20   8  11       21.06       35.05     40.86 o 
 -18   8  11     1880.98     1849.23     95.71 o 
 -16   8  11       29.68       -1.56     33.90 o 
 -14   8  11      545.73      479.34     52.25 o 
 -12   8  11       26.38       25.18     34.31 o 
 -10   8  11     4751.87     4888.86    239.41 o 
  -8   8  11     2628.91     2582.71    102.62 o 
  -6   8  11      113.35       54.00     36.04 o 
  -4   8  11     3758.18     3667.57    136.28 o 
  -2   8  11     2233.85     2383.04     97.72 o 
   0   8  11      251.67      238.96     41.19 o 
   2   8  11       74.82       41.56     33.63 o 
   4   8  11      712.99      713.81     68.75 o 
   6   8  11      272.52      265.34     49.14 o 
   8   8  11      844.87      910.51     72.81 o 
  10   8  11      851.56      679.80     69.23 o 
  12   8  11      322.95      342.82     60.09 o 
 -23   9  11       73.37      140.06     61.60 o 
 -21   9  11      285.89      352.04     60.15 o 
 -19   9  11      809.89      713.89     68.70 o 
 -17   9  11      262.94      219.31     50.59 o 
 -15   9  11     4907.34     4915.52    200.48 o 
 -13   9  11      666.84      624.37     61.58 o 
 -11   9  11      266.31      238.25     45.42 o 
  -9   9  11        0.34       35.14     33.21 o 
  -7   9  11      221.31      273.30     47.34 o 
  -5   9  11     4240.28     4214.10    244.97 o 
  -3   9  11     1965.56     2036.92    123.34 o 
  -1   9  11      649.88      622.83     62.00 o 
   1   9  11      186.23      214.35     71.82 o 
   3   9  11     1232.15     1070.27     70.82 o 
   5   9  11      383.42      451.25     57.02 o 
   7   9  11        4.89       31.23     42.15 o 
   9   9  11      107.87      180.59     50.31 o 
 -22  10  11      252.48      216.84     72.29 o 
 -20  10  11        3.92       -2.58     39.60 o 
 -18  10  11        8.46       18.47     39.97 o 
 -16  10  11       32.95       38.79     40.80 o 
 -14  10  11     4081.23     4522.89    251.79 o 
 -12  10  11      848.51      912.86     75.75 o 
 -10  10  11       23.39      -20.41     37.05 o 
  -8  10  11     2995.11     3052.57    121.81 o 
  -6  10  11      817.66      775.76     84.21 o 
  -4  10  11     1718.77     1831.29    122.76 o 
  -2  10  11     1717.52     1520.79    116.16 o 
   0  10  11     1049.56      953.12    101.38 o 
   2  10  11       78.97      180.82     69.76 o 
   4  10  11        1.37      -80.04     56.14 o 
   6  10  11      295.42      435.81     58.77 o 
   8  10  11      418.27      445.76     62.12 o 
 -19  11  11      280.86      356.11     82.55 o 
 -17  11  11      275.35      303.50     57.77 o 
 -15  11  11      483.86      580.51     68.64 o 
 -13  11  11        7.41      -20.71     38.38 o 
 -11  11  11       94.32      126.71     47.81 o 
  -9  11  11       43.06       22.63     42.51 o 
  -7  11  11     1566.05     1743.14    105.70 o 
  -5  11  11     1078.74      944.84    107.59 o 
  -3  11  11      703.89      582.82     93.83 o 
  -1  11  11     1475.75     1381.25    123.05 o 
   1  11  11       18.40      -35.38     50.16 o 
   3  11  11      295.47      191.06     70.60 o 
   5  11  11      521.45      607.66     95.14 o 
 -16  12  11      187.56      171.45     53.56 o 
 -14  12  11       32.23        1.35     40.25 o 
 -12  12  11       28.05       96.38     49.87 o 
 -10  12  11      445.31      610.36     91.64 o 
  -8  12  11      836.89      788.13     77.27 o 
  -6  12  11        9.20        1.94     61.14 o 
  -4  12  11      410.53      376.13     81.17 o 
  -2  12  11      102.83      246.89     89.53 o 
   0  12  11       31.94        0.23     58.35 o 
   2  12  11       94.16      129.79     68.76 o 
 -30   0  12     4330.09     4464.12    368.91 o 
 -28   0  12      811.37      955.17    191.61 o 
 -26   0  12    22165.60    22766.55   1088.15 o 
 -24   0  12    10892.96    10173.77    345.69 o 
 -22   0  12     6050.49     5614.77    200.63 o 
 -20   0  12     1510.49     1662.61     81.75 o 
 -18   0  12    21131.98    21167.43    469.58 o 
 -16   0  12    59941.36    55454.82   1134.58 o 
 -14   0  12     1859.79     1847.21     73.79 o 
 -12   0  12    74025.10    75470.80   1516.36 o 
 -10   0  12     5605.46     5777.56    163.75 o 
  -8   0  12     9619.85     7803.02    225.45 o 
  -6   0  12     3772.28     2956.13    211.44 o 
  -4   0  12    30308.97    30099.92    653.11 o 
  -2   0  12    20962.81    20926.85    475.97 o 
   0   0  12    11994.71    11918.70    580.83 o 
   2   0  12    34693.26    34244.37    745.68 o 
   4   0  12     3092.50     2476.41    168.47 o 
   6   0  12     3511.38     3762.11    216.13 o 
   8   0  12    10119.22     8978.38    367.68 o 
  10   0  12     7885.83     7990.16    360.33 o 
  12   0  12     2334.46     2314.55    194.42 o 
  14   0  12     1348.12     1129.94    162.84 o 
  16   0  12     1482.87     1493.44    183.17 o 
 -31   1  12     3789.72     3789.15    243.51 o 
 -29   1  12     3882.47     4301.10    187.67 o 
 -27   1  12     4458.41     4273.56    178.37 o 
 -25   1  12     9862.15     9477.31    236.28 o 
 -23   1  12     7505.56     8069.57    179.05 o 
 -21   1  12     1787.25     1553.04     97.86 o 
 -19   1  12     8696.99     7946.74    148.29 o 
 -17   1  12    11077.55    10958.86    191.39 o 
 -15   1  12     8714.77     8606.17    150.76 o 
 -13   1  12     4205.93     4397.37    101.85 o 
 -11   1  12    35751.66    34876.04    514.39 o 
  -9   1  12    15310.53    15096.27    247.69 o 
  -7   1  12     3856.07     4791.50    122.55 o 
  -5   1  12    39966.34    36235.36    545.95 o 
  -3   1  12     6524.56     6458.34    133.11 o 
  -1   1  12    21176.39    20582.10    386.66 o 
   1   1  12    12538.79    11687.11    210.33 o 
   3   1  12     6922.98     6812.10    146.64 o 
   5   1  12    17659.00    17278.93    336.13 o 
   7   1  12     5974.67     5346.57    288.94 o 
   9   1  12     9323.71     9510.03    275.89 o 
  11   1  12     4604.12     4513.54    202.90 o 
  13   1  12     2047.89     2011.14    173.37 o 
  15   1  12     1730.07     1550.33    151.08 o 
 -30   2  12     3427.06     3851.29    180.33 o 
 -28   2  12     5997.48     5741.29    179.34 o 
 -26   2  12     5763.55     6054.24    179.55 o 
 -24   2  12     3754.83     3997.17    175.02 o 
 -22   2  12      691.75      554.03     53.68 o 
 -20   2  12      234.06      111.45     40.05 o 
 -18   2  12     6393.41     5955.10    134.49 o 
 -16   2  12    28637.46    27226.49    456.24 o 
 -14   2  12     7292.14     7216.40    148.62 o 
 -12   2  12     9260.82    10219.41    204.33 o 
 -10   2  12    33589.18    34207.17    557.46 o 
  -8   2  12     3789.38     3173.12     93.79 o 
  -6   2  12     7065.13     7419.74    155.05 o 
  -4   2  12    41244.68    41235.56    867.02 o 
  -2   2  12    39359.88    38423.22    578.43 o 
   0   2  12     8257.23     8170.84    159.06 o 
   2   2  12    15237.16    15319.92    294.59 o 
   4   2  12     9866.46     8948.30    302.57 o 
   6   2  12     5186.53     5436.40    151.98 o 
   8   2  12    11233.38    11030.92    296.91 o 
  10   2  12     4282.65     4209.39    175.82 o 
  12   2  12     6164.96     6445.57    226.35 o 
  14   2  12     1421.72     1231.27    113.41 o 
 -29   3  12     4460.83     5110.30    186.99 o 
 -27   3  12     3240.25     3172.98    130.86 o 
 -25   3  12     3028.20     2573.02    111.58 o 
 -23   3  12     6173.08     6066.24    173.70 o 
 -21   3  12     4089.89     3985.40    130.77 o 
 -19   3  12     6939.14     6222.26    172.13 o 
 -17   3  12    22876.59    23635.50    460.41 o 
 -15   3  12    23511.15    23798.27    404.26 o 
 -13   3  12     9534.00     9441.96    184.80 o 
 -11   3  12    17040.21    16061.72    283.91 o 
  -9   3  12    20540.80    21416.44    364.85 o 
  -7   3  12    21429.99    22803.51    353.63 o 
  -5   3  12    31436.90    30107.67    499.04 o 
  -3   3  12     3903.77     3986.43     96.85 o 
  -1   3  12    10892.29    11314.59    203.49 o 
   1   3  12     8088.04     7324.32    147.19 o 
   3   3  12      794.19      826.17     58.30 o 
   5   3  12    11937.56    12406.96    294.11 o 
   7   3  12      836.17      702.77     60.93 o 
   9   3  12      987.20     1140.61     81.17 o 
  11   3  12     7062.00     6310.19    220.20 o 
  13   3  12     1030.86     1049.22    106.10 o 
  15   3  12      731.84      724.07     99.92 o 
 -30   4  12     3985.32     4206.32    280.51 o 
 -28   4  12     5282.61     5074.43    316.19 o 
 -26   4  12     3042.77     3491.46    171.71 o 
 -24   4  12     1103.40      855.21     71.31 o 
 -22   4  12    28689.51    27193.36    681.49 o 
 -20   4  12    18755.85    18601.72    387.58 o 
 -18   4  12     6116.27     6181.96    167.22 o 
 -16   4  12    23892.87    22367.63    440.55 o 
 -14   4  12     9329.55     9071.39    210.87 o 
 -12   4  12    23755.81    22629.48    437.43 o 
 -10   4  12     1761.37     1670.50     61.24 o 
  -8   4  12    24546.31    22979.29    350.89 o 
  -6   4  12     8122.35     8612.25    262.18 o 
  -4   4  12    15350.89    15304.76    257.81 o 
  -2   4  12    12648.90    12481.66    219.84 o 
   0   4  12      318.11      338.98     35.06 o 
   2   4  12    16562.53    16604.57    320.91 o 
   4   4  12      257.57      147.19     38.22 o 
   6   4  12     3218.99     3257.42    113.62 o 
   8   4  12     5516.08     4950.58    148.29 o 
  10   4  12     2132.91     1931.31    115.92 o 
  12   4  12     3655.01     3747.54    172.47 o 
  14   4  12      826.12      855.04    102.38 o 
 -29   5  12     3875.18     4497.97    258.05 o 
 -27   5  12     3137.94     3401.20    139.39 o 
 -25   5  12     1294.10     1403.64    181.62 o 
 -23   5  12     8615.80     8331.89    221.82 o 
 -21   5  12    10952.43    10393.97    252.90 o 
 -19   5  12    14896.61    13436.06    299.25 o 
 -17   5  12      510.97      386.16     49.04 o 
 -15   5  12    14193.56    14272.23    304.72 o 
 -13   5  12    13750.32    12992.16    278.78 o 
 -11   5  12      519.49      570.30     50.83 o 
  -9   5  12     5392.40     5693.79    128.11 o 
  -7   5  12     9585.39     9183.11    175.10 o 
  -5   5  12    24838.30    23999.29    377.29 o 
  -3   5  12        8.77      -19.77     22.86 o 
  -1   5  12    20011.01    19693.71    346.67 o 
   1   5  12    16441.00    15990.90    311.97 o 
   3   5  12     9262.47     9046.57    207.14 o 
   5   5  12     8503.99     8658.36    218.09 o 
   7   5  12      485.32      397.55     53.35 o 
   9   5  12     5371.41     5221.81    157.36 o 
  11   5  12     4585.29     4049.11    141.59 o 
  13   5  12     6279.08     7001.32    242.31 o 
 -28   6  12     2955.99     3065.34    159.91 o 
 -26   6  12     2791.78     3005.38    139.93 o 
 -24   6  12       62.53       38.42     41.05 o 
 -22   6  12    10493.99     9505.52    243.46 o 
 -20   6  12    10688.35    10694.74    259.62 o 
 -18   6  12      311.78      308.04     47.37 o 
 -16   6  12     2815.05     2668.09    105.22 o 
 -14   6  12    12108.81    11939.24    268.28 o 
 -12   6  12     3614.01     3740.19    120.45 o 
 -10   6  12     4604.52     4668.78    136.73 o 
  -8   6  12    14263.46    14120.11    299.63 o 
  -6   6  12    13889.62    14872.00    251.25 o 
  -4   6  12     7623.08     8198.36    192.69 o 
  -2   6  12    11296.82    11568.29    212.46 o 
   0   6  12    15263.73    15344.49    302.22 o 
   2   6  12    20029.71    20617.77    389.78 o 
   4   6  12      407.73      394.22     50.03 o 
   6   6  12      997.69      956.79     76.80 o 
   8   6  12    12558.59    12491.79    278.65 o 
  10   6  12     1186.84     1097.62     78.37 o 
  12   6  12     5193.54     5339.13    170.93 o 
 -27   7  12     1226.95     1473.45    117.70 o 
 -25   7  12     2340.40     2293.04    115.74 o 
 -23   7  12     2166.30     2249.68    109.45 o 
 -21   7  12    16170.22    15544.08    351.53 o 
 -19   7  12     7247.32     6394.90    184.82 o 
 -17   7  12     2013.49     2155.47     98.29 o 
 -15   7  12     1271.77     1119.29     71.50 o 
 -13   7  12     8065.35     7957.09    202.00 o 
 -11   7  12     3405.61     3569.26    119.41 o 
  -9   7  12     2541.07     2637.96    102.51 o 
  -7   7  12    22085.77    21801.12    434.96 o 
  -5   7  12     6488.19     6653.99    272.84 o 
  -3   7  12     2536.09     2746.58     87.56 o 
  -1   7  12    11045.12    10849.83    327.18 o 
   1   7  12    12296.85    12683.34    266.83 o 
   3   7  12      442.48      439.99     59.52 o 
   5   7  12     6790.05     7067.98    253.52 o 
   7   7  12    10258.15     9908.75    237.61 o 
   9   7  12     1189.62     1368.42     86.19 o 
  11   7  12     1192.80     1122.07     84.21 o 
 -24   8  12     2415.23     2687.29    124.35 o 
 -22   8  12     5934.43     5967.67    188.22 o 
 -20   8  12     7270.62     7723.40    215.98 o 
 -18   8  12     4680.28     4720.88    156.44 o 
 -16   8  12     5211.22     5449.21    165.44 o 
 -14   8  12     3243.73     3403.85    123.37 o 
 -12   8  12      796.86      835.61     88.59 o 
 -10   8  12     1349.17     1241.77     75.42 o 
  -8   8  12    13733.37    12607.90    284.15 o 
  -6   8  12    10849.17    10675.62    399.71 o 
  -4   8  12     2808.58     2712.96    112.02 o 
  -2   8  12     5409.90     5076.28    289.77 o 
   0   8  12     7036.52     7085.70    176.33 o 
   2   8  12     4376.02     4468.99    135.84 o 
   4   8  12     1428.02     1423.95     80.48 o 
   6   8  12     6997.02     7014.04    189.74 o 
   8   8  12     8544.07     8572.76    230.59 o 
  10   8  12      441.49      557.22     69.45 o 
 -23   9  12     5675.60     5957.01    193.43 o 
 -21   9  12     2138.29     2130.00    128.37 o 
 -19   9  12     9055.06     8927.80    240.18 o 
 -17   9  12     1632.78     1861.58     98.71 o 
 -15   9  12     4978.88     5455.31    179.56 o 
 -13   9  12    11147.05    10877.02    266.26 o 
 -11   9  12     8114.16     7827.05    209.39 o 
  -9   9  12     4583.57     4731.34    150.33 o 
  -7   9  12     3315.56     3262.22    123.24 o 
  -5   9  12     7898.42     7500.90    211.04 o 
  -3   9  12      730.08      784.91    222.75 o 
  -1   9  12    14342.74    14017.16    409.00 o 
   1   9  12     2912.85     2835.79    125.69 o 
   3   9  12      214.48      186.03     44.65 o 
   5   9  12     5926.08     5807.08    215.51 o 
   7   9  12     3842.49     3484.58    148.97 o 
   9   9  12     1366.15     1541.30     94.01 o 
 -22  10  12     2205.74     2048.94    114.58 o 
 -20  10  12     1110.83     1050.91     84.02 o 
 -18  10  12     2007.07     2028.59    107.62 o 
 -16  10  12     4022.29     3972.76    145.64 o 
 -14  10  12     3977.43     3970.85    144.26 o 
 -12  10  12    11519.44    11183.69    277.00 o 
 -10  10  12     6519.58     6447.89    188.89 o 
  -8  10  12     7372.67     7224.36    441.26 o 
  -6  10  12     3022.01     3157.26    159.47 o 
  -4  10  12     3955.92     3838.36    178.71 o 
  -2  10  12     6371.37     6614.25    252.99 o 
   0  10  12     1391.83     1443.67    131.32 o 
   2  10  12     5279.37     4986.02    330.63 o 
   4  10  12     2415.25     2637.69    130.01 o 
   6  10  12     1641.67     1735.60    156.85 o 
 -19  11  12     1190.19     1042.61     86.41 o 
 -17  11  12     3381.66     3615.24    146.55 o 
 -15  11  12     2856.77     2728.56    124.44 o 
 -13  11  12     2189.27     2010.06    107.12 o 
 -11  11  12     6669.76     6939.73    225.37 o 
  -9  11  12     8988.38     9451.71    249.81 o 
  -7  11  12     2767.04     2814.43    172.64 o 
  -5  11  12     1826.71     1585.76    132.45 o 
  -3  11  12     4674.90     4497.25    205.36 o 
  -1  11  12     1291.14     1340.68    122.68 o 
   1  11  12     2594.57     2972.14    199.04 o 
   3  11  12     3298.77     3502.71    193.29 o 
 -14  12  12     1574.47     1639.87    102.85 o 
 -12  12  12     2243.91     2403.31    155.20 o 
 -10  12  12     5763.63     5806.10    189.58 o 
  -8  12  12     2103.95     2312.68    134.34 o 
  -6  12  12      941.05     1080.81    110.59 o 
  -4  12  12     2341.15     2343.96    154.79 o 
  -2  12  12     2526.46     2973.42    251.25 o 
   0  12  12      356.32      275.94     79.12 o 
 -31   1  13      396.56      335.94    122.03 o 
 -29   1  13       93.31       81.54     58.36 o 
 -27   1  13        0.69       19.66     79.62 o 
 -25   1  13       15.75      -62.01     48.99 o 
 -23   1  13     1412.19     1309.73     63.12 o 
 -21   1  13       36.21       28.60     24.53 o 
 -19   1  13      985.29      833.65     60.49 o 
 -17   1  13    10512.38    10304.18    200.80 o 
 -15   1  13      234.39      122.35     27.92 o 
 -13   1  13     6532.42     6963.14    130.29 o 
 -11   1  13     4390.16     5107.91    121.10 o 
  -9   1  13     4155.52     4068.76    121.82 o 
  -7   1  13      180.57       81.05     28.50 o 
  -5   1  13     1307.68     1319.49     75.41 o 
  -3   1  13     3004.52     3125.96     88.57 o 
  -1   1  13        1.42       20.47     25.71 o 
   1   1  13     1407.01     1577.16     60.39 o 
   3   1  13      536.32      616.51     52.68 o 
   5   1  13      269.02      300.08     46.63 o 
   7   1  13     1069.17     1307.85    172.81 o 
   9   1  13       74.43       95.13     71.71 o 
  11   1  13     1372.77     1028.07    125.07 o 
  13   1  13       52.35      116.16     78.89 o 
 -30   2  13      563.66      822.11    100.75 o 
 -28   2  13      273.51      301.25     71.68 o 
 -26   2  13      795.14      976.18     73.57 o 
 -24   2  13     2596.45     2447.86    104.39 o 
 -22   2  13       48.08      101.58     36.99 o 
 -20   2  13      195.19      242.04     39.89 o 
 -18   2  13       88.48       64.61     24.90 o 
 -16   2  13     5658.01     5542.12    125.30 o 
 -14   2  13     3101.45     2818.85     81.40 o 
 -12   2  13      177.46      305.46     33.34 o 
 -10   2  13     6334.54     6281.53    124.79 o 
  -8   2  13     1128.46     1127.00     60.79 o 
  -6   2  13      905.04      902.04     53.47 o 
  -4   2  13        7.37      -19.43     28.56 o 
  -2   2  13     6453.49     6345.31    135.33 o 
   0   2  13     1149.80     1280.29     64.08 o 
   2   2  13      411.89      403.55     47.22 o 
   4   2  13     3122.57     2639.38     99.58 o 
   6   2  13     1957.98     2022.98     91.61 o 
   8   2  13     1302.22     1208.51    104.02 o 
  10   2  13     1319.67     1305.99    123.98 o 
  12   2  13     1468.94     1509.11    123.25 o 
  14   2  13      240.81      270.15     84.14 o 
 -29   3  13     1280.32     1502.43    118.93 o 
 -27   3  13     1292.91     1162.34     82.73 o 
 -25   3  13       28.25      -68.80     34.40 o 
 -23   3  13      393.87      374.73     52.10 o 
 -21   3  13      842.08     1055.46     82.55 o 
 -19   3  13     1386.94     1144.38     68.05 o 
 -17   3  13     2824.10     2649.01     98.06 o 
 -15   3  13      263.33      345.19     42.32 o 
 -13   3  13     3662.48     3296.51     93.88 o 
 -11   3  13     2166.68     2192.77     71.14 o 
  -9   3  13        0.40        8.50     26.18 o 
  -7   3  13    11642.18    12324.12    211.99 o 
  -5   3  13     2840.13     2690.56     79.51 o 
  -3   3  13     2992.47     2726.21     83.68 o 
  -1   3  13     2196.35     2199.06     72.99 o 
   1   3  13      940.20     1028.16     63.39 o 
   3   3  13       97.85      100.17     63.80 o 
   5   3  13      450.06      621.17     62.97 o 
   7   3  13       16.40       39.40     40.37 o 
   9   3  13       13.61      -18.84     97.83 o 
  11   3  13      926.97     1089.18    107.88 o 
  13   3  13      165.75      136.68     79.61 o 
 -30   4  13       34.82       -6.71     49.28 o 
 -28   4  13      454.77      438.24     64.53 o 
 -26   4  13      295.04      362.02     58.57 o 
 -24   4  13        5.57       -2.19     39.53 o 
 -22   4  13       81.61       76.43     47.47 o 
 -20   4  13     1960.39     1926.93     90.28 o 
 -18   4  13      203.31      218.97     43.11 o 
 -16   4  13       85.42      162.69     36.90 o 
 -14   4  13     1147.47     1191.48     92.46 o 
 -12   4  13      306.85      395.93     44.89 o 
 -10   4  13      171.51      205.96     34.32 o 
  -8   4  13       10.89       -0.97     18.54 o 
  -6   4  13     5791.86     6074.91    125.46 o 
  -4   4  13      105.64       -8.31     25.03 o 
  -2   4  13     3151.16     3417.89     92.65 o 
   0   4  13      137.54      148.24     38.38 o 
   2   4  13      140.21      146.43     40.26 o 
   4   4  13     2574.90     2548.78     99.79 o 
   6   4  13      570.31      614.24     71.43 o 
   8   4  13     1361.63     1446.48     83.78 o 
  10   4  13       33.01        5.86     64.07 o 
  12   4  13     1411.75     1475.63    118.08 o 
 -29   5  13      680.50     1041.63     87.30 o 
 -27   5  13      614.59      663.23     71.47 o 
 -25   5  13      129.31      106.89     46.25 o 
 -23   5  13       44.78       71.02     43.17 o 
 -21   5  13      859.70      857.80     66.26 o 
 -19   5  13     5789.09     5272.58    155.87 o 
 -17   5  13      598.35      512.97     52.15 o 
 -15   5  13       89.19       67.50     36.55 o 
 -13   5  13      709.58      801.59     57.94 o 
 -11   5  13     1178.56     1117.49     78.01 o 
  -9   5  13      862.30      903.10     98.65 o 
  -7   5  13       15.68       37.59     29.75 o 
  -5   5  13     1184.44     1053.03     49.96 o 
  -3   5  13     1199.91     1139.96     54.11 o 
  -1   5  13        0.36       -5.39     31.65 o 
   1   5  13       52.02       64.16     34.01 o 
   3   5  13     1086.07     1319.01     74.16 o 
   5   5  13     1698.93     1642.85     83.98 o 
   7   5  13      721.88      915.64     76.02 o 
   9   5  13     1015.41      917.95     85.51 o 
  11   5  13      178.06      204.01     75.99 o 
  13   5  13       53.39      142.62     78.63 o 
 -28   6  13      127.04       93.46     55.87 o 
 -26   6  13      937.18     1021.49     83.79 o 
 -24   6  13      458.61      432.08     60.03 o 
 -22   6  13     2348.84     2181.47    105.19 o 
 -20   6  13      587.65      437.32     54.98 o 
 -18   6  13     1745.38     1753.84     88.22 o 
 -16   6  13      297.65      337.20     48.79 o 
 -14   6  13       34.46       21.70     34.09 o 
 -12   6  13     2235.47     2306.71    104.84 o 
 -10   6  13      220.81      149.38     39.68 o 
  -8   6  13     3726.11     3365.32    141.40 o 
  -6   6  13     2589.76     2437.26    106.29 o 
  -4   6  13     4927.62     5038.32    124.20 o 
  -2   6  13     1273.01     1404.74     68.90 o 
   0   6  13      456.28      402.72     73.16 o 
   2   6  13     3902.76     3840.59    122.24 o 
   4   6  13      124.44       33.79     37.17 o 
   6   6  13      487.49      544.96     59.81 o 
   8   6  13        5.19      -18.26     39.97 o 
  10   6  13      161.33      186.66     50.97 o 
  12   6  13      429.25      502.33     91.37 o 
 -27   7  13       47.66       35.23     48.21 o 
 -25   7  13      254.95      332.16     59.07 o 
 -23   7  13        0.10      -29.68     67.80 o 
 -21   7  13      381.27      526.24     71.41 o 
 -19   7  13       16.05       29.94     36.70 o 
 -17   7  13        5.95      -23.57     36.32 o 
 -15   7  13      438.47      411.61     50.96 o 
 -13   7  13      401.31      425.92     50.87 o 
 -11   7  13     9802.03     9282.92    224.75 o 
  -9   7  13     2009.60     1676.39     83.38 o 
  -7   7  13      281.83      295.68     50.83 o 
  -5   7  13      108.62       25.02     36.43 o 
  -3   7  13      715.27      802.20     54.12 o 
  -1   7  13       71.41       52.25     33.39 o 
   1   7  13     1294.44     1257.73     72.38 o 
   3   7  13       62.01      -17.95     33.31 o 
   5   7  13      140.58      102.45     44.92 o 
   7   7  13      294.48      240.96     53.95 o 
   9   7  13     1518.81     1585.12     93.51 o 
 -24   8  13       11.87      -16.62     44.10 o 
 -22   8  13      330.45      326.24     58.41 o 
 -20   8  13      218.48      293.30     54.21 o 
 -18   8  13     1053.02      980.13     74.76 o 
 -16   8  13     1025.41      962.83     72.06 o 
 -14   8  13       76.09       62.22     39.93 o 
 -12   8  13     3964.89     3945.85    134.92 o 
 -10   8  13     1450.64     1522.31     83.34 o 
  -8   8  13      398.85      402.81     52.51 o 
  -6   8  13     1841.27     1686.84     92.64 o 
  -4   8  13      134.58      132.92     61.66 o 
  -2   8  13      101.66      129.04     55.25 o 
   0   8  13      519.29      628.01     65.29 o 
   2   8  13       10.53        4.31     33.41 o 
   4   8  13      200.57      121.69     52.18 o 
   6   8  13      763.05      978.30     75.63 o 
   8   8  13      492.73      481.76     63.44 o 
 -23   9  13     1519.32     1577.64    100.31 o 
 -21   9  13      153.03      167.20     52.89 o 
 -19   9  13     2307.79     2500.51    116.40 o 
 -17   9  13       98.02      118.57     45.12 o 
 -15   9  13      149.23      161.54     48.02 o 
 -13   9  13      773.23      711.94     67.32 o 
 -11   9  13      251.07      154.99     45.10 o 
  -9   9  13      997.52      770.23     93.29 o 
  -7   9  13     3119.47     2922.21    125.55 o 
  -5   9  13     3494.23     3150.53    156.46 o 
  -3   9  13       23.06       55.57     51.68 o 
  -1   9  13      774.58      893.78    123.71 o 
   1   9  13      334.10      456.63     81.76 o 
   3   9  13        6.34      -11.25     47.06 o 
   5   9  13      588.18      480.01     62.23 o 
   7   9  13      607.12      562.60     66.38 o 
 -20  10  13      908.37     1087.13    110.21 o 
 -18  10  13       13.13       27.71     51.60 o 
 -16  10  13      633.23      502.72    111.86 o 
 -14  10  13      328.19      381.72     58.16 o 
 -12  10  13        1.52       17.13     39.94 o 
 -10  10  13      955.59      881.06     74.01 o 
  -8  10  13     1877.51     1549.34    104.18 o 
  -6  10  13     6512.22     6428.90    270.95 o 
  -4  10  13      240.73      212.42     70.06 o 
  -2  10  13      666.99      846.33    101.62 o 
   0  10  13      173.29      144.63     68.42 o 
   2  10  13       17.36      -95.14     50.47 o 
   4  10  13      159.76      214.51     68.62 o 
 -17  11  13       12.95       10.97     42.51 o 
 -15  11  13     1016.97     1099.97     85.85 o 
 -13  11  13        1.34      -48.34     39.02 o 
 -11  11  13     1616.73     1551.72     98.21 o 
  -9  11  13      708.87      590.58     70.87 o 
  -7  11  13       65.80        2.44     58.66 o 
  -5  11  13      277.44      256.34     75.69 o 
  -3  11  13       36.83       49.64     59.16 o 
  -1  11  13      529.48      497.43     95.00 o 
   1  11  13      935.46     1057.93    131.40 o 
 -12  12  13       99.56      103.15     51.08 o 
 -10  12  13      379.01      334.64     72.29 o 
  -8  12  13        0.65      -46.45     56.07 o 
  -6  12  13       30.91      -43.26     64.79 o 
  -4  12  13      147.33      121.33    118.68 o 
 -30   0  14     3317.44     3563.29    326.02 o 
 -28   0  14     2188.79     2133.40    257.38 o 
 -26   0  14    15868.13    14819.41    712.09 o 
 -24   0  14    18686.10    18392.18   1158.21 o 
 -22   0  14     2049.82     2153.39    128.55 o 
 -20   0  14    23851.97    21537.03   1198.25 o 
 -18   0  14     5202.77     5555.52    323.16 o 
 -16   0  14     2046.38     2067.51    109.84 o 
 -14   0  14      213.32       84.55     48.91 o 
 -12   0  14    78410.66    76025.52   1544.97 o 
 -10   0  14     2104.62     2557.24    125.52 o 
  -8   0  14      136.68      262.20     51.54 o 
  -6   0  14    77261.61    75998.98   1557.08 o 
  -4   0  14       59.23       83.16     45.41 o 
  -2   0  14    13591.13    12795.96    523.37 o 
   0   0  14    12928.72    11963.33    312.07 o 
   2   0  14    20705.84    21042.22    495.30 o 
   4   0  14     8436.41     7772.09    328.98 o 
   6   0  14     5326.31     5513.41    280.49 o 
   8   0  14    14483.71    13655.78    503.80 o 
  10   0  14    15607.67    15438.02    561.19 o 
  12   0  14     3656.17     4322.57    464.72 o 
 -31   1  14     2296.43     2373.77    203.04 o 
 -29   1  14     1359.46      961.29    146.60 o 
 -27   1  14     5703.45     5742.52    354.57 o 
 -25   1  14     7127.54     7666.68    288.17 o 
 -23   1  14    10942.46     9442.76    275.34 o 
 -21   1  14     2323.63     2246.72    116.86 o 
 -19   1  14    18811.39    18658.53    333.11 o 
 -17   1  14     3579.65     3242.96     90.24 o 
 -15   1  14      824.57     1083.61     45.66 o 
 -13   1  14    44095.97    45065.50    661.06 o 
 -11   1  14    21199.74    21005.00    336.10 o 
  -9   1  14    16206.98    16025.84    293.78 o 
  -7   1  14     2087.40     2430.20    105.30 o 
  -5   1  14    35746.95    33969.72    522.38 o 
  -3   1  14     4023.07     3873.36    101.98 o 
  -1   1  14     1345.41     1539.04     63.22 o 
   1   1  14    27980.87    28011.11    445.23 o 
   3   1  14     3221.58     3343.89    137.48 o 
   5   1  14     1325.84     1396.73    104.81 o 
   7   1  14     8188.19     7162.81    236.16 o 
   9   1  14    11020.45    11402.74    318.76 o 
  11   1  14     2940.83     2899.88    185.32 o 
  13   1  14     1450.21     1412.68    126.08 o 
 -30   2  14     1177.00     1044.37    104.61 o 
 -28   2  14      819.75      933.51     97.79 o 
 -26   2  14     7712.46     6508.44    225.80 o 
 -24   2  14     1531.37     1771.57    157.68 o 
 -22   2  14      768.17      968.21     66.04 o 
 -20   2  14     3218.62     2313.59    103.19 o 
 -18   2  14    11820.93    12246.01    276.15 o 
 -16   2  14     7192.42     6716.67    146.08 o 
 -14   2  14    18577.94    17265.53    412.07 o 
 -12   2  14    39583.84    39612.90    646.41 o 
 -10   2  14     3738.59     3912.17     94.40 o 
  -8   2  14    11250.75    10807.23    229.37 o 
  -6   2  14    20260.16    18786.56    310.66 o 
  -4   2  14     4347.99     4530.23    110.74 o 
  -2   2  14     7134.31     7537.60    155.02 o 
   0   2  14     8317.98     7936.89    168.61 o 
   2   2  14      343.47      395.46     47.27 o 
   4   2  14     1547.27     1357.61     91.72 o 
   6   2  14     1860.55     1874.44    120.94 o 
   8   2  14     3733.02     3363.77    175.43 o 
  10   2  14     8263.62     7741.04    310.82 o 
  12   2  14     1371.93     1404.74    123.25 o 
 -29   3  14     3050.16     2765.62    153.32 o 
 -27   3  14     4540.98     4730.59    159.67 o 
 -25   3  14     5666.55     6146.44    179.49 o 
 -23   3  14     5470.40     4621.83    250.43 o 
 -21   3  14     3231.52     3594.96    123.35 o 
 -19   3  14     9037.14     8997.00    217.65 o 
 -17   3  14     6098.23     5580.65    154.24 o 
 -15   3  14    15429.53    16132.92    332.47 o 
 -13   3  14     4107.60     4061.66    105.38 o 
 -11   3  14     4392.37     4254.84    122.23 o 
  -9   3  14    22043.17    21249.91    337.29 o 
  -7   3  14     3496.94     3632.78     99.85 o 
  -5   3  14     8624.01     8787.82    199.94 o 
  -3   3  14    10674.62    10086.46    190.83 o 
  -1   3  14     1859.07     1617.35     76.95 o 
   1   3  14     8097.60     7718.54    186.05 o 
   3   3  14     8796.81     7943.59    193.77 o 
   5   3  14     1921.04     2039.82     93.34 o 
   7   3  14     5905.36     5248.58    259.22 o 
   9   3  14     3613.76     3532.40    167.17 o 
  11   3  14     1409.23     1239.55    115.03 o 
  13   3  14     2225.15     2387.89    152.96 o 
 -30   4  14     3756.73     4258.35    191.74 o 
 -28   4  14     2598.97     2742.52    168.00 o 
 -26   4  14     2602.12     2456.23    113.99 o 
 -24   4  14     5792.66     5928.95    178.16 o 
 -22   4  14     8230.94     8496.33    218.62 o 
 -20   4  14     5523.49     4600.66    143.13 o 
 -18   4  14      466.21      574.99     53.89 o 
 -16   4  14    13116.74    12965.91    283.96 o 
 -14   4  14      538.69      358.23     45.11 o 
 -12   4  14    14257.79    14995.61    312.68 o 
 -10   4  14     3668.77     3943.45    115.79 o 
  -8   4  14     4425.57     4199.84    114.26 o 
  -6   4  14    21464.04    21712.67    378.83 o 
  -4   4  14     3191.10     3239.03     91.20 o 
  -2   4  14    38944.65    39763.54    606.71 o 
   0   4  14     6305.41     6249.39    160.33 o 
   2   4  14     2992.64     3348.17    115.13 o 
   4   4  14    16806.83    16065.24    326.63 o 
   6   4  14     7403.08     7667.12    196.92 o 
   8   4  14      227.01      217.59     73.06 o 
  10   4  14     1386.87     1419.12    116.20 o 
  12   4  14     1645.00     1886.49    134.32 o 
 -29   5  14     3897.81     3745.04    151.65 o 
 -27   5  14     2697.12     2850.35    126.73 o 
 -25   5  14      705.15      974.51    120.12 o 
 -23   5  14    12972.79    12128.69    288.92 o 
 -21   5  14     1208.79     1283.06     92.74 o 
 -19   5  14     3173.91     3288.09    120.38 o 
 -17   5  14     7980.58     7319.58    190.57 o 
 -15   5  14     9460.38     9655.73    228.78 o 
 -13   5  14     9653.84     9589.65    264.77 o 
 -11   5  14     1801.12     1916.78     87.30 o 
  -9   5  14    28458.08    26612.48    525.41 o 
  -7   5  14      390.74      520.47     68.35 o 
  -5   5  14     7811.64     7607.39    206.76 o 
  -3   5  14    16536.71    16572.84    296.13 o 
  -1   5  14     7235.13     7213.02    174.98 o 
   1   5  14    11782.91    12282.03    384.43 o 
   3   5  14     6309.83     6168.77    165.58 o 
   5   5  14     6307.01     6582.98    231.67 o 
   7   5  14       83.68       44.32     51.33 o 
   9   5  14       11.15       90.37    115.16 o 
  11   5  14     1765.22     1433.53    118.36 o 
 -28   6  14     2197.83     2596.15    126.52 o 
 -26   6  14     2085.91     1778.57    111.04 o 
 -24   6  14     3851.14     4262.63    150.07 o 
 -22   6  14     9983.68    10829.37    267.77 o 
 -20   6  14     1747.33     1325.92     94.41 o 
 -18   6  14     9198.11     9779.93    240.20 o 
 -16   6  14    22628.18    21734.46    441.88 o 
 -14   6  14     6589.45     6205.95    170.51 o 
 -12   6  14     7489.88     7488.65    191.76 o 
 -10   6  14     4362.15     4612.36    140.81 o 
  -8   6  14     5593.16     5346.02    189.78 o 
  -6   6  14     1448.42     1468.65     92.46 o 
  -4   6  14       22.09       19.32     36.10 o 
  -2   6  14     9818.75     9796.97    217.19 o 
   0   6  14    11167.41    11178.32    277.34 o 
   2   6  14       97.06      123.06     41.27 o 
   4   6  14     4063.65     3829.28    130.61 o 
   6   6  14     4241.11     4327.00    142.50 o 
   8   6  14      166.05      198.49     51.51 o 
  10   6  14     2159.73     2083.86    146.12 o 
 -27   7  14      232.27      182.76     75.95 o 
 -25   7  14     3497.35     3813.31    282.34 o 
 -23   7  14     6223.34     5092.24    169.24 o 
 -21   7  14     6714.26     6909.16    199.69 o 
 -19   7  14     7728.19     7186.58    200.17 o 
 -17   7  14     5522.16     4804.56    152.96 o 
 -15   7  14    23195.51    23255.68    511.84 o 
 -13   7  14     2796.92     2889.41    120.94 o 
 -11   7  14     4305.60     4294.48    136.86 o 
  -9   7  14    12999.09    13207.06    339.15 o 
  -7   7  14     8085.35     8170.49    244.78 o 
  -5   7  14      958.39      955.59     72.57 o 
  -3   7  14     7339.23     6883.04    242.82 o 
  -1   7  14    10365.95    10056.53    226.62 o 
   1   7  14     3446.12     3386.49    117.09 o 
   3   7  14     3630.57     3342.33    120.62 o 
   5   7  14     5157.70     5295.05    161.52 o 
   7   7  14     7390.39     7552.74    205.98 o 
   9   7  14      128.81       97.63     50.15 o 
 -24   8  14     1015.86     1139.78    111.04 o 
 -22   8  14     5517.56     5932.30    249.73 o 
 -20   8  14     3067.42     2580.72    116.45 o 
 -18   8  14     4535.08     4343.94    149.18 o 
 -16   8  14    12043.38    11734.84    280.78 o 
 -14   8  14     2034.15     1876.06    104.43 o 
 -12   8  14      978.09     1064.96     73.47 o 
 -10   8  14     4300.89     4355.10    163.05 o 
  -8   8  14    17675.34    16534.08    371.06 o 
  -6   8  14     9221.80     9242.53    303.26 o 
  -4   8  14     1683.74     1769.76    125.20 o 
  -2   8  14    11507.27    12176.51    368.48 o 
   0   8  14    13238.13    13194.37    393.17 o 
   2   8  14     3277.95     3237.32    139.06 o 
   4   8  14     4306.12     4457.37    171.58 o 
   6   8  14     5552.45     5907.16    177.24 o 
   8   8  14     1148.33     1172.54     85.82 o 
 -23   9  14     3318.17     3113.76    161.55 o 
 -21   9  14     2350.12     2463.34    124.25 o 
 -19   9  14     1873.73     2034.20    105.97 o 
 -17   9  14     1202.31      988.13     78.16 o 
 -15   9  14     3195.19     3427.20    132.25 o 
 -13   9  14     6183.40     5726.92    175.28 o 
 -11   9  14      351.19      312.81     54.49 o 
  -9   9  14     7936.84     7625.82    237.43 o 
  -7   9  14     1150.70     1061.20     98.91 o 
  -5   9  14     3342.47     2994.45    157.49 o 
  -3   9  14     7545.37     7440.29    271.76 o 
  -1   9  14     5469.97     5114.51    255.18 o 
   1   9  14     3898.96     4472.73    207.01 o 
   3   9  14     2097.42     2088.58    143.67 o 
   5   9  14     3809.55     4537.86    247.23 o 
 -20  10  14     2767.78     2633.18    214.23 o 
 -18  10  14     1372.50     1470.67     95.23 o 
 -16  10  14     3976.10     4062.13    159.28 o 
 -14  10  14     2324.42     2373.74    175.84 o 
 -12  10  14     6368.53     6439.62    233.22 o 
 -10  10  14     4257.24     4043.22    160.98 o 
  -8  10  14     2196.41     2354.08    144.36 o 
  -6  10  14     3692.28     3886.03    185.90 o 
  -4  10  14     1002.50      965.67    127.65 o 
  -2  10  14     2781.85     3092.20    176.15 o 
   0  10  14      830.76      721.65    100.32 o 
   2  10  14     2003.88     1692.51    136.60 o 
 -17  11  14     1813.46     1850.93    107.42 o 
 -15  11  14     2177.24     2343.91    118.88 o 
 -13  11  14     2336.00     2387.58    119.12 o 
 -11  11  14     8536.23     9043.55    283.00 o 
  -9  11  14     6646.98     6681.88    283.20 o 
  -7  11  14     3055.75     3010.88    170.44 o 
  -5  11  14     4482.09     4718.52    338.41 o 
  -3  11  14     3022.04     3213.15    184.10 o 
  -1  11  14      114.09       99.30     65.44 o 
 -10  12  14     1492.39     1364.87    247.88 o 
  -8  12  14     1879.96     2074.35    147.50 o 
 -31   1  15       43.39      -46.90     99.60 o 
 -29   1  15        1.01       42.42    104.13 o 
 -27   1  15        1.06      -22.26     59.85 o 
 -25   1  15      378.81      348.88     74.82 o 
 -23   1  15     5037.16     4740.25    239.66 o 
 -21   1  15     1026.39      855.10     77.39 o 
 -19   1  15     2276.10     2518.93     81.11 o 
 -17   1  15      501.82      451.53     54.30 o 
 -15   1  15      242.27      166.20     30.74 o 
 -13   1  15      441.22      495.60     44.42 o 
 -11   1  15     2917.75     3194.48     90.58 o 
  -9   1  15     2568.91     2866.60     89.40 o 
  -7   1  15        9.97       20.27     32.44 o 
  -5   1  15        0.16       34.97     30.57 o 
  -3   1  15     3204.49     2998.16    148.09 o 
  -1   1  15        1.50      -44.49     27.56 o 
   1   1  15     1479.82     1458.89     75.66 o 
   3   1  15       93.21       62.63     58.46 o 
   5   1  15      833.78      697.15     86.40 o 
   7   1  15       95.17      129.71     71.49 o 
   9   1  15       44.45        3.42     70.58 o 
  11   1  15       96.62      210.02     85.73 o 
 -30   2  15      671.97      714.08    122.88 o 
 -28   2  15       73.19       46.36     60.13 o 
 -26   2  15     1172.61      956.53     96.37 o 
 -24   2  15        0.11      -13.91     47.03 o 
 -22   2  15     3333.72     3438.90    118.40 o 
 -20   2  15      765.94      537.19     55.59 o 
 -18   2  15     8286.95     7855.47    245.19 o 
 -16   2  15     7111.51     6332.65    142.57 o 
 -14   2  15      469.29      485.24     42.01 o 
 -12   2  15      619.62      579.53     47.97 o 
 -10   2  15     3687.24     3262.57     89.52 o 
  -8   2  15     3716.53     3614.84    104.02 o 
  -6   2  15        2.31      -37.68     36.88 o 
  -4   2  15     9499.34     9130.41    180.09 o 
  -2   2  15     1580.66     1454.56     73.59 o 
   0   2  15      102.32       31.72     38.69 o 
   2   2  15     1333.20     1327.16     73.89 o 
   4   2  15      102.38       46.95     39.08 o 
   6   2  15     2548.24     2548.43    141.93 o 
   8   2  15      127.88      245.61     76.62 o 
  10   2  15      172.45      200.00     80.25 o 
  12   2  15        7.09     -113.45     73.88 o 
 -29   3  15      206.59      263.72     85.75 o 
 -27   3  15       86.36      -73.03     50.91 o 
 -25   3  15      280.97      284.20     97.32 o 
 -23   3  15     2262.09     1872.99     91.72 o 
 -21   3  15     4618.91     5052.79    150.67 o 
 -19   3  15    16306.09    14727.54    317.80 o 
 -17   3  15    12771.03    11745.69    263.16 o 
 -15   3  15     1451.41     1496.50    140.76 o 
 -13   3  15      563.32      672.90     46.42 o 
 -11   3  15     1288.26     1261.43     64.48 o 
  -9   3  15      266.13      288.10     41.57 o 
  -7   3  15      917.46      900.33     50.73 o 
  -5   3  15     1868.77     1863.91     83.46 o 
  -3   3  15     1791.69     2187.33     78.23 o 
  -1   3  15       36.13       51.23     35.49 o 
   1   3  15      879.46      926.67     70.95 o 
   3   3  15        3.31        5.30     40.94 o 
   5   3  15       17.41      -19.47     43.70 o 
   7   3  15      168.62      159.12     70.18 o 
   9   3  15      799.07      839.85    102.04 o 
  11   3  15        0.21     -130.05     65.02 o 
 -28   4  15      520.14      615.93    104.06 o 
 -26   4  15      649.24      654.96     66.17 o 
 -24   4  15      314.12      219.40     49.65 o 
 -22   4  15     7878.30     7281.90    342.60 o 
 -20   4  15        0.02       -6.82     33.30 o 
 -18   4  15     2781.75     2629.33    102.82 o 
 -16   4  15       74.04       30.24     34.59 o 
 -14   4  15     3196.39     3119.60    109.75 o 
 -12   4  15       37.25        8.56     35.69 o 
 -10   4  15      136.84      132.26     35.72 o 
  -8   4  15     3789.99     3998.47    115.37 o 
  -6   4  15      802.97      862.30     62.68 o 
  -4   4  15      979.82      946.65     54.75 o 
  -2   4  15      136.65      139.80     48.58 o 
   0   4  15     1390.06     1453.14     75.86 o 
   2   4  15     2134.90     2052.52     91.90 o 
   4   4  15      687.03      710.22     64.18 o 
   6   4  15     1060.65     1249.38     81.35 o 
   8   4  15       69.30      107.82     69.45 o 
  10   4  15      800.93      675.02     96.96 o 
 -29   5  15      164.07      228.02     58.30 o 
 -27   5  15      241.66      183.85     53.83 o 
 -25   5  15      187.29      191.70     63.57 o 
 -23   5  15     3987.31     3722.89    135.82 o 
 -21   5  15      690.64      577.64     58.67 o 
 -19   5  15      302.78      300.07     47.71 o 
 -17   5  15       15.17      -17.82     34.84 o 
 -15   5  15      654.66      670.12     59.20 o 
 -13   5  15       18.32       57.92     53.25 o 
 -11   5  15     1719.36     1512.19    125.90 o 
  -9   5  15     5672.63     6014.81    177.91 o 
  -7   5  15       57.47       52.76     36.14 o 
  -5   5  15     1665.57     1588.40    108.79 o 
  -3   5  15     1404.98     1636.59     77.09 o 
  -1   5  15     1149.49     1283.25    105.61 o 
   1   5  15      426.86      359.25     49.16 o 
   3   5  15     1178.40     1234.18     75.82 o 
   5   5  15        9.36      -19.75     37.82 o 
   7   5  15      503.71      537.43     63.98 o 
   9   5  15      528.17      470.04     85.44 o 
 -28   6  15      190.55      143.29     72.65 o 
 -26   6  15      786.58      992.15     82.59 o 
 -24   6  15      331.48      272.89     56.19 o 
 -22   6  15       54.53       -0.70     45.41 o 
 -20   6  15      224.60      426.57     63.98 o 
 -18   6  15      936.93     1038.12     71.95 o 
 -16   6  15      532.93      752.12     75.54 o 
 -14   6  15     5413.41     4860.07    148.57 o 
 -12   6  15     3319.84     3200.25    116.94 o 
 -10   6  15       36.60      -25.92     35.44 o 
  -8   6  15     1807.05     1668.66    160.98 o 
  -6   6  15      393.46      469.10     64.02 o 
  -4   6  15     2171.75     2416.32    109.19 o 
  -2   6  15        3.34       31.73     43.01 o 
   0   6  15       95.64      123.83     44.41 o 
   2   6  15      475.49      402.31     52.67 o 
   4   6  15       24.57      -52.88     50.47 o 
   6   6  15      788.49      799.80     82.27 o 
   8   6  15      150.63      192.25     55.95 o 
 -25   7  15     1628.74     1861.72    157.68 o 
 -23   7  15       37.17       37.36     75.54 o 
 -21   7  15     1062.08      980.39    128.79 o 
 -19   7  15     2250.81     2133.19    102.49 o 
 -17   7  15       52.31      -55.20     34.26 o 
 -15   7  15     1205.45     1156.49     77.09 o 
 -13   7  15      159.31      126.26     42.14 o 
 -11   7  15     1475.29     1098.41     73.58 o 
  -9   7  15        2.52      -32.33     37.81 o 
  -7   7  15      663.92      577.27     78.01 o 
  -5   7  15      393.11      438.17     74.00 o 
  -3   7  15     2151.07     1893.20    124.87 o 
  -1   7  15      123.31       78.32     54.62 o 
   1   7  15       66.24       74.93     45.71 o 
   3   7  15       23.97       10.11     40.87 o 
   5   7  15      100.70      163.14     49.94 o 
   7   7  15       58.34       82.00     48.56 o 
 -24   8  15        9.32      -50.21     42.86 o 
 -22   8  15      292.93      256.31     55.50 o 
 -20   8  15      373.01      593.32     67.37 o 
 -18   8  15     3526.40     3448.93    232.39 o 
 -16   8  15       50.23      136.03     45.59 o 
 -14   8  15      243.71      335.73     54.24 o 
 -12   8  15      351.27      357.41     52.18 o 
 -10   8  15       68.69       34.93     48.18 o 
  -8   8  15      197.02      250.50     54.03 o 
  -6   8  15        1.95      -11.97     48.00 o 
  -4   8  15      339.42      294.23     71.03 o 
  -2   8  15      881.36     1041.55    128.21 o 
   0   8  15       35.40       13.67     49.58 o 
   2   8  15       36.91       30.85     52.13 o 
   4   8  15      394.23      458.11     70.65 o 
   6   8  15      185.98      192.51     53.11 o 
 -23   9  15      244.91      286.35     58.35 o 
 -21   9  15      128.17       75.73     47.07 o 
 -19   9  15      360.99      294.84     61.92 o 
 -17   9  15      435.11      425.07     60.90 o 
 -15   9  15      319.53      349.76     73.31 o 
 -13   9  15      180.49      207.80     51.38 o 
 -11   9  15      103.32       67.72     45.06 o 
  -9   9  15     1128.29      905.94     78.97 o 
  -7   9  15      839.55      979.89     98.33 o 
  -5   9  15      668.59      761.78    109.73 o 
  -3   9  15      312.75      351.18     75.78 o 
  -1   9  15      161.28      171.31     64.67 o 
   1   9  15        1.57       54.16     56.57 o 
   3   9  15      572.24      440.67    155.09 o 
 -20  10  15        1.16       18.35     42.86 o 
 -18  10  15      787.79      790.25     77.02 o 
 -16  10  15      260.81      255.43     57.59 o 
 -14  10  15     1045.18     1036.35    109.80 o 
 -12  10  15     1700.06     1948.45    135.53 o 
 -10  10  15      207.19      226.51     61.41 o 
  -8  10  15     1384.32     1532.40    169.97 o 
  -6  10  15      520.26      703.85    140.29 o 
  -4  10  15       36.64      116.15     65.91 o 
  -2  10  15       32.73       39.60     69.32 o 
   0  10  15      738.77      928.38    109.65 o 
 -15  11  15        0.85       54.87     46.51 o 
 -13  11  15        2.41       13.73     44.70 o 
 -11  11  15     1190.30     1269.76    178.62 o 
  -9  11  15       20.77      -12.89     64.37 o 
  -7  11  15      834.31      739.25    146.61 o 
  -5  11  15     1197.72     1600.52    137.34 o 
  -3  11  15       64.29       30.72     62.86 o 
 -30   0  16      196.56       68.63    163.01 o 
 -28   0  16     7278.04     6620.40    448.99 o 
 -26   0  16     4628.20     5024.64    377.49 o 
 -24   0  16     1066.37      694.93    171.59 o 
 -22   0  16     7990.19     7697.02    278.26 o 
 -20   0  16    33056.69    31794.80    858.85 o 
 -18   0  16       11.49       78.25     49.51 o 
 -16   0  16     5275.05     4820.31    198.47 o 
 -14   0  16    12559.00    12140.19    306.96 o 
 -12   0  16     2117.49     2106.74    110.62 o 
 -10   0  16    42463.04    43007.64    922.94 o 
  -8   0  16    31298.29    31697.20    703.82 o 
  -6   0  16    53240.67    53405.07   1129.08 o 
  -4   0  16      318.65      411.55     61.53 o 
  -2   0  16     3568.78     3788.86    147.05 o 
   0   0  16    15754.32    16104.22    404.67 o 
   2   0  16     3868.17     4560.27    550.51 o 
   4   0  16     4719.26     4361.35    253.52 o 
   6   0  16     4102.09     3846.59    244.46 o 
   8   0  16     6993.18     7495.73    359.43 o 
  10   0  16      710.81      346.70    134.29 o 
 -29   1  16     2027.26     2253.90    194.10 o 
 -27   1  16     5264.81     4740.19    497.60 o 
 -25   1  16     2494.93     2557.16    133.07 o 
 -23   1  16     6634.15     7039.15    228.92 o 
 -21   1  16    14583.69    12994.79    447.59 o 
 -19   1  16    16368.36    16481.51    344.60 o 
 -17   1  16     1737.82     1987.66     87.10 o 
 -15   1  16     4751.79     4539.17    122.49 o 
 -13   1  16    32690.46    32221.07    548.72 o 
 -11   1  16       52.31       53.22     38.91 o 
  -9   1  16    31367.65    30838.44    484.36 o 
  -7   1  16    51249.76    49811.62    747.24 o 
  -5   1  16     1239.50     1256.34     61.79 o 
  -3   1  16     2427.68     2423.18     82.53 o 
  -1   1  16     5855.97     5465.47    130.05 o 
   1   1  16     6447.11     6759.34    232.33 o 
   3   1  16     1860.90     1595.28    112.47 o 
   5   1  16     6738.79     7067.01    236.28 o 
   7   1  16     4595.17     3903.68    177.13 o 
   9   1  16     2095.55     2343.42    148.52 o 
 -30   2  16     3548.69     3322.18    306.00 o 
 -28   2  16     2279.90     2480.74    218.09 o 
 -26   2  16     9485.40    10182.53    303.80 o 
 -24   2  16     1764.11     1501.57    104.04 o 
 -22   2  16     9379.79    10548.50    298.97 o 
 -20   2  16    17389.15    17167.04    455.29 o 
 -18   2  16     3713.01     3157.13    111.32 o 
 -16   2  16    17525.04    16262.82    337.33 o 
 -14   2  16     3539.00     3829.30    114.21 o 
 -12   2  16     6923.50     6404.39    154.71 o 
 -10   2  16     1201.38     1365.80     78.48 o 
  -8   2  16    10266.09     9775.34    190.79 o 
  -6   2  16    13364.65    13505.02    244.30 o 
  -4   2  16     1631.38     1488.91     66.30 o 
  -2   2  16     2649.75     2793.11     89.16 o 
   0   2  16     4487.45     3933.23    130.88 o 
   2   2  16     4903.61     5009.85    147.93 o 
   4   2  16     1005.65      822.87    115.58 o 
   6   2  16     5145.02     5199.36    201.88 o 
   8   2  16     8252.39     8570.28    274.11 o 
  10   2  16     1965.71     1875.55    160.98 o 
 -29   3  16     2683.65     3171.91    165.14 o 
 -27   3  16     2066.11     1876.77    138.36 o 
 -25   3  16     2917.20     2698.28    141.23 o 
 -23   3  16     5688.96     5890.10    170.66 o 
 -21   3  16      479.42      465.22     51.61 o 
 -19   3  16    13362.06    13883.60    304.09 o 
 -17   3  16      238.06      235.00     44.27 o 
 -15   3  16      514.19      602.73     68.93 o 
 -13   3  16     9487.58     9613.04    235.43 o 
 -11   3  16      280.96      293.77     42.40 o 
  -9   3  16    11419.17    10932.80    270.32 o 
  -7   3  16     6576.76     6424.74    159.30 o 
  -5   3  16     4669.88     4429.07    113.42 o 
  -3   3  16     5561.29     5389.50    128.84 o 
  -1   3  16     6744.50     6383.50    223.02 o 
   1   3  16     6938.93     6983.52    181.45 o 
   3   3  16     6389.14     6233.14    187.48 o 
   5   3  16     4891.77     5498.62    258.40 o 
   7   3  16     3946.93     3573.57    170.04 o 
   9   3  16     3021.49     3260.42    167.49 o 
 -28   4  16      500.39      507.75     81.31 o 
 -26   4  16     1479.54     1513.16    115.50 o 
 -24   4  16     4652.37     3746.36    135.81 o 
 -22   4  16     3901.05     4021.50    137.68 o 
 -20   4  16     3705.90     4161.63    136.55 o 
 -18   4  16       14.61       43.29     35.51 o 
 -16   4  16     6238.04     6190.48    169.11 o 
 -14   4  16     2130.34     2202.92    111.04 o 
 -12   4  16    10472.46    10321.79    250.14 o 
 -10   4  16    22652.79    22550.04    460.51 o 
  -8   4  16      366.42      405.23     52.73 o 
  -6   4  16     9279.72     9377.79    248.46 o 
  -4   4  16    14029.46    14165.16    255.00 o 
  -2   4  16     7658.22     8310.95    269.64 o 
   0   4  16     2147.57     2081.37    127.03 o 
   2   4  16     4671.99     4685.30    143.81 o 
   4   4  16     7679.13     7411.26    194.85 o 
   6   4  16     1221.60     1175.06    124.66 o 
   8   4  16     1329.18     1503.86    121.19 o 
 -27   5  16     2414.35     2271.63    192.35 o 
 -25   5  16     3623.67     3630.95    138.45 o 
 -23   5  16     7886.10     7804.57    213.78 o 
 -21   5  16     3397.75     2976.46    126.31 o 
 -19   5  16     4095.74     4343.85    141.19 o 
 -17   5  16     8881.00     8826.03    220.05 o 
 -15   5  16     3101.62     2852.83    110.41 o 
 -13   5  16    19985.48    20324.42    414.12 o 
 -11   5  16    10325.32    10073.54    249.69 o 
  -9   5  16     9145.60     8861.09    228.67 o 
  -7   5  16       31.83        3.07     39.91 o 
  -5   5  16      687.86      662.49     63.66 o 
  -3   5  16    21767.82    21169.92    455.03 o 
  -1   5  16     2378.54     2242.90     94.10 o 
   1   5  16     3541.72     3366.26    119.69 o 
   3   5  16     5922.44     5581.19    237.19 o 
   5   5  16     2187.93     2431.63    108.56 o 
   7   5  16       95.27      169.38     69.94 o 
 -26   6  16     5178.18     5884.03    277.38 o 
 -24   6  16     8398.42     8003.04    223.61 o 
 -22   6  16     5088.98     5459.08    171.00 o 
 -20   6  16     2295.81     2253.39    102.74 o 
 -18   6  16     7029.99     6383.16    181.05 o 
 -16   6  16    24893.57    23943.84    595.22 o 
 -14   6  16     2959.22     2637.22    110.07 o 
 -12   6  16    17260.82    15439.31    388.24 o 
 -10   6  16    10737.17    11404.86    330.65 o 
  -8   6  16       24.34       79.15     44.66 o 
  -6   6  16      197.00      154.51     56.77 o 
  -4   6  16     8352.60     7558.61    347.86 o 
  -2   6  16    13120.64    13146.66    343.84 o 
   0   6  16     4481.57     4251.05    156.75 o 
   2   6  16     5372.51     5880.40    168.49 o 
   4   6  16     5570.40     6029.25    175.83 o 
   6   6  16      645.85      789.81     72.98 o 
 -25   7  16     6709.92     7414.59    218.63 o 
 -23   7  16     9339.75     9639.60    254.23 o 
 -21   7  16       80.81      103.43     50.77 o 
 -19   7  16     9120.34     9700.83    321.42 o 
 -17   7  16     4884.39     4592.89    151.40 o 
 -15   7  16    12159.57    10992.75    264.56 o 
 -13   7  16    10661.38    10881.66    302.73 o 
 -11   7  16     3373.88     3183.77    204.15 o 
  -9   7  16    10528.84    10446.05    265.65 o 
  -7   7  16      753.51      612.03     94.18 o 
  -5   7  16     3555.66     3127.89    197.67 o 
  -3   7  16    10216.38    10270.58    327.58 o 
  -1   7  16     8144.97     7672.23    271.15 o 
   1   7  16     1980.62     1931.56    110.56 o 
   3   7  16    10439.27    10283.74    284.18 o 
   5   7  16     3582.35     4094.97    146.04 o 
 -24   8  16     2986.57     2919.34    132.12 o 
 -22   8  16      344.01      463.79     63.51 o 
 -20   8  16     1193.01     1362.32     89.30 o 
 -18   8  16     6897.34     6756.69    198.03 o 
 -16   8  16    12590.71    12973.53    306.52 o 
 -14   8  16     1099.20     1090.64    130.85 o 
 -12   8  16     7296.33     7110.63    199.97 o 
 -10   8  16     9177.91     9344.74    276.97 o 
  -8   8  16     4541.55     4030.40    180.96 o 
  -6   8  16     6887.13     6937.97    271.00 o 
  -4   8  16     3520.08     3953.44    189.37 o 
  -2   8  16     5634.73     5698.01    233.11 o 
   0   8  16     5492.69     5204.21    224.43 o 
   2   8  16     4021.95     3906.74    207.55 o 
   4   8  16     1556.62     1495.21    126.22 o 
 -21   9  16      735.44      500.78     67.97 o 
 -19   9  16     1901.53     1903.05    121.84 o 
 -17   9  16     5052.94     4853.78    176.25 o 
 -15   9  16     2971.24     2761.32    122.32 o 
 -13   9  16     5452.86     5483.27    220.01 o 
 -11   9  16      946.71     1103.70     94.16 o 
  -9   9  16     2842.89     3007.29    174.19 o 
  -7   9  16     1724.43     2041.42    137.98 o 
  -5   9  16     2697.46     2796.95    164.14 o 
  -3   9  16     7835.19     8069.34    295.17 o 
  -1   9  16     1646.94     1684.74    135.59 o 
   1   9  16     3568.58     3984.54    221.94 o 
 -18  10  16     1508.53     1439.14     95.35 o 
 -16  10  16     4509.64     4733.65    166.74 o 
 -14  10  16      793.05      930.72     79.36 o 
 -12  10  16     1287.37     1335.83    167.17 o 
 -10  10  16     3263.69     3330.26    241.66 o 
  -8  10  16      473.43      606.48    119.26 o 
  -6  10  16     3265.11     3574.90    526.20 o 
  -4  10  16     1679.41     1809.73    163.00 o 
  -2  10  16     1034.40     1113.93    118.23 o 
 -13  11  16     1532.20     1527.28    101.03 o 
 -11  11  16     1975.39     1885.67    138.42 o 
  -9  11  16     3798.42     3679.65    257.70 o 
  -7  11  16     2609.29     2706.28    170.98 o 
 -29   1  17        0.03       94.00    107.12 o 
 -27   1  17      207.46      166.79    106.15 o 
 -25   1  17      226.38      221.29     63.65 o 
 -23   1  17     2516.84     2653.61    134.23 o 
 -21   1  17      767.10      838.54     79.75 o 
 -19   1  17      405.28      404.09     64.24 o 
 -17   1  17     5463.79     5377.26    153.60 o 
 -15   1  17     4730.99     4654.41    130.63 o 
 -13   1  17    11000.42    11338.14    235.36 o 
 -11   1  17      513.68      438.72     50.04 o 
  -9   1  17     4609.27     4500.66    119.92 o 
  -7   1  17     1547.75     1472.81     69.34 o 
  -5   1  17      171.79      364.96     50.94 o 
  -3   1  17      474.91      451.55     55.59 o 
  -1   1  17      676.47      708.77     61.95 o 
   1   1  17      322.13      203.60     66.55 o 
   3   1  17      415.13      310.84     76.82 o 
   5   1  17     1969.74     2069.93    143.65 o 
   7   1  17       45.77      -60.02     70.63 o 
   9   1  17       38.31       17.20     77.61 o 
 -30   2  17      141.49      201.32    128.69 o 
 -28   2  17        0.92       47.89     56.58 o 
 -26   2  17     1166.40     1066.24     97.85 o 
 -24   2  17      456.75      578.35     97.58 o 
 -22   2  17     1817.30     1473.50    112.74 o 
 -20   2  17      473.74      530.32     69.38 o 
 -18   2  17        0.13       15.11     70.97 o 
 -16   2  17      953.50     1040.77    106.46 o 
 -14   2  17     4459.32     4215.67    122.69 o 
 -12   2  17     1860.63     1820.10     80.93 o 
 -10   2  17    11817.96    11626.98    243.88 o 
  -8   2  17      598.72      580.08     53.01 o 
  -6   2  17     2683.01     2796.38     91.19 o 
  -4   2  17        0.09       45.93     32.18 o 
  -2   2  17     1592.69     1764.52     85.26 o 
   0   2  17     3298.35     3190.32    115.71 o 
   2   2  17      415.29      318.29     72.64 o 
   4   2  17     1433.25     1246.42    109.98 o 
   6   2  17       12.95       16.55     67.24 o 
   8   2  17      622.18      461.23    101.13 o 
 -29   3  17      306.44      230.17     74.38 o 
 -27   3  17     1175.32     1397.78    226.33 o 
 -25   3  17      173.89      146.45     61.60 o 
 -23   3  17     1036.95     1002.80     90.83 o 
 -21   3  17      247.83      116.15     55.65 o 
 -19   3  17       11.91       18.11     35.54 o 
 -17   3  17      160.94      170.91     42.10 o 
 -15   3  17      353.62      255.28     58.66 o 
 -13   3  17     2359.10     2337.03    107.24 o 
 -11   3  17     1667.92     1737.23     78.48 o 
  -9   3  17     5723.85     5766.35    151.59 o 
  -7   3  17      149.86      191.54     42.69 o 
  -5   3  17     1062.09      997.83     58.58 o 
  -3   3  17       53.28       89.61     38.65 o 
  -1   3  17        5.32       28.90     40.71 o 
   1   3  17     1646.64     1861.90    159.88 o 
   3   3  17       66.56      109.73     69.86 o 
   5   3  17        2.77       53.51     80.32 o 
   7   3  17     2274.03     2216.53    143.33 o 
 -28   4  17      551.67      370.66    100.85 o 
 -26   4  17        9.76      -19.21     69.24 o 
 -24   4  17      510.70      536.49     91.94 o 
 -22   4  17      378.23      461.23     68.52 o 
 -20   4  17        0.65       51.42     37.87 o 
 -18   4  17       68.83       66.42     38.47 o 
 -16   4  17     1224.54     1172.56    116.82 o 
 -14   4  17      468.31      481.26     90.52 o 
 -12   4  17      512.88      584.09     64.85 o 
 -10   4  17      191.79      176.05     78.38 o 
  -8   4  17     4508.83     4658.71    134.94 o 
  -6   4  17      854.39      756.23     59.02 o 
  -4   4  17       63.39       13.10     39.60 o 
  -2   4  17     1259.54     1293.28     74.75 o 
   0   4  17      744.55      613.00     65.39 o 
   2   4  17      460.06      602.69     89.01 o 
   4   4  17     1173.68     1039.89    100.29 o 
   6   4  17      238.02       89.91     71.67 o 
   8   4  17      641.85      788.48    101.77 o 
 -27   5  17      482.17      591.10     87.72 o 
 -25   5  17      204.55      203.11     52.21 o 
 -23   5  17      501.12      638.93     64.22 o 
 -21   5  17        5.68      -44.42     57.76 o 
 -19   5  17      144.99      185.29     45.64 o 
 -17   5  17      105.15       88.47     41.22 o 
 -15   5  17     2354.89     2103.27     96.62 o 
 -13   5  17       52.95       99.39     47.04 o 
 -11   5  17     1023.85      920.97     82.11 o 
  -9   5  17     1145.76     1082.24     89.98 o 
  -7   5  17      870.33      765.60     89.98 o 
  -5   5  17       20.34       24.84     39.17 o 
  -3   5  17      151.48      181.57     48.87 o 
  -1   5  17     1085.73      956.83     80.13 o 
   1   5  17      230.15      207.98     50.75 o 
   3   5  17       69.45       48.88     55.51 o 
   5   5  17     2392.40     2380.39    174.60 o 
   7   5  17      237.32      274.72    118.05 o 
 -26   6  17       22.82       14.65     47.08 o 
 -24   6  17      917.95      939.61     95.35 o 
 -22   6  17      119.80       38.69     44.19 o 
 -20   6  17       20.80       40.23     42.15 o 
 -18   6  17       22.04       37.11     40.06 o 
 -16   6  17      528.93      652.29     70.58 o 
 -14   6  17     1752.30     1613.21     88.13 o 
 -12   6  17      231.34      362.47     58.43 o 
 -10   6  17      417.52      476.54     63.24 o 
  -8   6  17        0.23       20.97     48.95 o 
  -6   6  17      997.82      849.02     90.72 o 
  -4   6  17      714.42      713.95     88.11 o 
  -2   6  17       35.23       86.62     54.00 o 
   0   6  17      191.29       82.94     52.01 o 
   2   6  17        2.47      -36.86     43.19 o 
   4   6  17       23.73       36.00     46.12 o 
   6   6  17        3.00       56.67     64.44 o 
 -25   7  17       29.32       13.07     47.89 o 
 -23   7  17      190.06      277.13     57.39 o 
 -21   7  17        0.02      -21.40     48.29 o 
 -19   7  17      266.52      394.00     83.61 o 
 -17   7  17      239.47      312.24     55.06 o 
 -15   7  17      462.84      519.74     62.48 o 
 -13   7  17      533.25      513.21     70.96 o 
 -11   7  17        4.10       40.31     55.31 o 
  -9   7  17       52.82       17.89     46.95 o 
  -7   7  17       58.76        0.70     47.02 o 
  -5   7  17       86.47       66.96     55.03 o 
  -3   7  17      496.78      410.52     75.62 o 
  -1   7  17      316.92      330.11    107.56 o 
   1   7  17      399.72      481.54     84.27 o 
   3   7  17        1.25       68.67     54.13 o 
 -24   8  17      617.41      967.64     84.58 o 
 -22   8  17      512.59      605.31     70.52 o 
 -20   8  17        6.64      -19.00     40.32 o 
 -18   8  17      909.50      928.78    102.37 o 
 -16   8  17      209.16      250.95     53.78 o 
 -14   8  17      710.11      710.61     89.98 o 
 -12   8  17     1292.91     1337.87     94.47 o 
 -10   8  17     1466.70     1343.80    113.43 o 
  -8   8  17      191.52      323.16     76.32 o 
  -6   8  17      185.58      219.60     66.67 o 
  -4   8  17      397.94      468.62     82.40 o 
  -2   8  17     2224.37     2274.10    148.29 o 
   0   8  17      240.88      271.24     76.58 o 
   2   8  17      159.32      156.27     70.16 o 
 -21   9  17       22.40       50.29     48.68 o 
 -19   9  17     1572.70     1768.65    103.46 o 
 -17   9  17     1070.98     1017.98     83.41 o 
 -15   9  17     1229.72      988.52     82.56 o 
 -13   9  17     1417.50     1463.71    107.97 o 
 -11   9  17      705.51      612.84     85.45 o 
  -9   9  17     1119.82     1210.01    114.17 o 
  -7   9  17      156.33      104.32     61.12 o 
  -5   9  17      484.78      401.51    102.19 o 
  -3   9  17      183.50      207.64     73.53 o 
  -1   9  17      119.85       89.22     68.03 o 
 -18  10  17       11.62       36.75     47.83 o 
 -16  10  17      168.03      177.27     55.30 o 
 -14  10  17       94.63      154.16     55.17 o 
 -12  10  17      551.31      516.40     86.63 o 
 -10  10  17     1619.50     1629.34    227.33 o 
  -8  10  17      670.33      635.18     98.01 o 
  -6  10  17      132.24      177.67     72.55 o 
  -4  10  17      253.11      297.64     95.77 o 
 -30   0  18     2604.90     3088.57    320.30 o 
 -28   0  18     3524.35     3034.23    314.58 o 
 -26   0  18     1780.52     1658.68    231.64 o 
 -24   0  18     3040.06     3554.71    311.72 o 
 -22   0  18    19610.38    18725.88    829.34 o 
 -20   0  18     5006.99     4975.02    212.77 o 
 -18   0  18     1563.17     1298.98    108.96 o 
 -16   0  18     4878.52     4650.34    346.03 o 
 -14   0  18    30996.34    30989.01    968.04 o 
 -12   0  18      216.44      246.27     70.43 o 
 -10   0  18    22136.02    22124.14    525.54 o 
  -8   0  18    31821.22    32856.94    736.24 o 
  -6   0  18     1581.55     1514.74     99.58 o 
  -4   0  18     6038.18     5428.26    190.72 o 
  -2   0  18    10608.17    10470.98    297.28 o 
   0   0  18     2777.64     2509.48    193.39 o 
   2   0  18      578.65      651.79    197.33 o 
   4   0  18     8891.59     9287.36    403.51 o 
   6   0  18     2084.15     2067.84    255.95 o 
 -29   1  18     3619.27     3692.78    243.67 o 
 -27   1  18     2410.54     2575.25    203.16 o 
 -25   1  18     2196.23     1958.80    170.86 o 
 -23   1  18    18975.55    18284.88    724.47 o 
 -21   1  18    11620.77    11894.43    425.19 o 
 -19   1  18       26.47       39.23     49.31 o 
 -17   1  18     5367.20     5637.24    192.82 o 
 -15   1  18    17355.70    17099.15    489.96 o 
 -13   1  18     7191.02     6566.77    167.48 o 
 -11   1  18     3746.31     3616.07    117.63 o 
  -9   1  18    18053.01    17361.84    439.83 o 
  -7   1  18    11920.14    12049.91    230.89 o 
  -5   1  18     3647.21     3580.58    138.12 o 
  -3   1  18     7851.89     7165.98    160.89 o 
  -1   1  18     3759.22     3904.03    130.28 o 
   1   1  18     3497.23     3890.42    206.89 o 
   3   1  18     3248.79     2928.36    154.73 o 
   5   1  18     6064.91     6562.10    235.85 o 
   7   1  18     2504.99     2859.35    182.16 o 
 -30   2  18     4528.66     5012.71    280.89 o 
 -28   2  18     1943.68     1462.35    166.93 o 
 -26   2  18     1860.44     2099.83    128.69 o 
 -24   2  18     6585.95     6491.80    225.16 o 
 -22   2  18     7366.17     6919.06    264.52 o 
 -20   2  18     8330.30     8251.27    252.46 o 
 -18   2  18      996.36     1166.39    113.82 o 
 -16   2  18    27391.57    24795.62    500.57 o 
 -14   2  18     4725.86     5042.85    162.90 o 
 -12   2  18     2439.45     2185.98    109.13 o 
 -10   2  18     7591.56     8084.78    194.20 o 
  -8   2  18     6907.78     6737.00    167.98 o 
  -6   2  18    10399.99    10629.27    229.15 o 
  -4   2  18     2857.34     2991.70    127.01 o 
  -2   2  18    11150.94    12497.53    381.58 o 
   0   2  18     2136.13     2185.88    100.29 o 
   2   2  18     2663.71     2750.30    146.99 o 
   4   2  18     4530.68     4636.54    192.50 o 
   6   2  18     3694.43     3285.28    170.40 o 
 -29   3  18     2185.45     2320.24    141.61 o 
 -27   3  18     3360.11     3828.75    176.77 o 
 -25   3  18      649.37      234.96     65.66 o 
 -23   3  18     8458.22     8270.81    391.70 o 
 -21   3  18      988.40      990.69     89.11 o 
 -19   3  18     4526.03     4562.12    174.51 o 
 -17   3  18    13265.85    14303.54    313.77 o 
 -15   3  18       13.55      -16.26     43.58 o 
 -13   3  18     3760.39     3689.79    149.42 o 
 -11   3  18     7166.43     7605.46    191.48 o 
  -9   3  18     7770.87     7823.28    186.90 o 
  -7   3  18     1446.36     1610.24     78.78 o 
  -5   3  18     5339.97     5460.41    172.76 o 
  -3   3  18     1804.54     1845.84     89.71 o 
  -1   3  18     2462.98     2470.02    104.62 o 
   1   3  18     7995.60     8602.64    216.56 o 
   3   3  18      730.62      480.53     83.83 o 
   5   3  18     2805.00     2996.34    166.97 o 
   7   3  18     3252.41     3214.63    169.61 o 
 -28   4  18     1375.52     1147.85    107.83 o 
 -26   4  18     5627.77     5326.76    291.43 o 
 -24   4  18     3673.29     4009.51    174.40 o 
 -22   4  18      572.74      501.67     74.40 o 
 -20   4  18     7205.99     7466.40    202.00 o 
 -18   4  18     6669.58     7045.82    238.17 o 
 -16   4  18      688.41      651.64     75.96 o 
 -14   4  18     1647.21     1585.28    149.01 o 
 -12   4  18     3992.10     4007.54    245.19 o 
 -10   4  18     8525.18     8903.33    285.64 o 
  -8   4  18     1026.17      970.80     93.29 o 
  -6   4  18     1285.43      973.31    102.08 o 
  -4   4  18     2460.97     2757.77    122.07 o 
  -2   4  18     1194.94     1238.06     87.11 o 
   0   4  18     1807.43     1640.76     89.05 o 
   2   4  18     3216.05     3289.96    148.87 o 
   4   4  18     2802.12     2589.82    144.53 o 
   6   4  18      796.33      554.87    117.23 o 
 -27   5  18     5694.30     5444.75    216.36 o 
 -25   5  18     2826.84     2745.05    149.83 o 
 -23   5  18      271.68      234.58     68.11 o 
 -21   5  18     6527.58     6641.35    209.13 o 
 -19   5  18    13958.89    12499.64    291.80 o 
 -17   5  18     5889.77     6499.72    191.11 o 
 -15   5  18      257.28      300.25     64.82 o 
 -13   5  18     6022.17     5692.56    178.54 o 
 -11   5  18    14758.96    14304.93    331.54 o 
  -9   5  18     4270.12     4229.55    153.25 o 
  -7   5  18     1428.96     1458.74    170.60 o 
  -5   5  18     2900.44     2938.33    152.16 o 
  -3   5  18     4450.62     4082.09    150.39 o 
  -1   5  18     2796.82     2696.08    127.32 o 
   1   5  18     8729.45     9353.21    525.87 o 
   3   5  18     3583.02     3853.58    192.77 o 
   5   5  18      543.31      659.43     92.95 o 
 -26   6  18     4783.77     4900.42    206.25 o 
 -24   6  18      851.68      901.11     76.76 o 
 -22   6  18       36.84       30.63     43.46 o 
 -20   6  18    16744.22    16520.53    367.97 o 
 -18   6  18     5469.81     5449.92    170.00 o 
 -16   6  18     4826.15     4711.17    179.97 o 
 -14   6  18     4776.59     5031.67    281.10 o 
 -12   6  18     9847.72    10014.18    260.24 o 
 -10   6  18     7729.37     7788.87    221.40 o 
  -8   6  18     4006.28     4209.78    189.73 o 
  -6   6  18     8799.03     8797.51    319.99 o 
  -4   6  18     5756.73     5536.62    221.30 o 
  -2   6  18     8000.35     8546.97    291.44 o 
   0   6  18     4815.33     4667.67    174.70 o 
   2   6  18     8544.06     9040.21    261.43 o 
   4   6  18     2569.18     2504.16    131.88 o 
 -25   7  18      817.57      868.25     80.46 o 
 -23   7  18     4753.77     5457.44    180.03 o 
 -21   7  18     2057.41     2194.95    110.98 o 
 -19   7  18     5087.01     4923.17    163.94 o 
 -17   7  18     8409.36     7716.37    213.08 o 
 -15   7  18     2384.81     2177.99    191.11 o 
 -13   7  18    12295.28    12291.78    306.10 o 
 -11   7  18     3283.04     3446.42    141.24 o 
  -9   7  18     4524.97     4265.88    232.01 o 
  -7   7  18     2934.37     3105.18    167.62 o 
  -5   7  18    13449.51    13366.92    403.81 o 
  -3   7  18     1448.29     1688.12    202.69 o 
  -1   7  18      339.31      457.23     84.09 o 
   1   7  18     9008.12     9500.39    349.88 o 
 -22   8  18     1144.24     1037.12     85.26 o 
 -20   8  18     7584.51     7540.22    219.43 o 
 -18   8  18     3579.08     3588.87    141.28 o 
 -16   8  18     2995.70     2415.19    160.54 o 
 -14   8  18     3566.51     3419.40    156.83 o 
 -12   8  18     5227.67     4939.69    176.35 o 
 -10   8  18     1977.80     2138.30    137.49 o 
  -8   8  18     1286.82     1192.53    114.01 o 
  -6   8  18     7387.36     7142.53    332.02 o 
  -4   8  18     1615.64     1899.24    349.92 o 
  -2   8  18      866.30     1025.54    137.24 o 
   0   8  18     1071.04     1294.81    214.19 o 
 -19   9  18     2057.03     2202.46    114.70 o 
 -17   9  18     3095.53     3197.80    134.53 o 
 -15   9  18     3053.25     2788.12    149.89 o 
 -13   9  18     5771.37     6061.56    202.65 o 
 -11   9  18     2490.89     3064.08    243.63 o 
  -9   9  18      150.80       24.04     86.55 o 
  -7   9  18     4668.18     4770.87    221.90 o 
  -5   9  18     7846.51     8163.57    304.88 o 
  -3   9  18     3269.99     3689.43    531.23 o 
 -14  10  18     3668.23     3593.15    167.59 o 
 -12  10  18     1265.32     1031.63    110.98 o 
 -10  10  18      949.36      960.08    113.72 o 
  -8  10  18     1873.59     1790.00    145.19 o 
 -29   1  19      253.32      267.72    117.66 o 
 -27   1  19      312.23      346.69    113.60 o 
 -25   1  19      531.75      443.66    116.26 o 
 -23   1  19     1528.05     1558.18    157.38 o 
 -21   1  19       31.02       46.68     53.81 o 
 -19   1  19       26.40       69.02     53.38 o 
 -17   1  19      648.65      501.98     73.08 o 
 -15   1  19     1227.80     1433.80     99.50 o 
 -13   1  19     1354.79     1739.05     92.82 o 
 -11   1  19      272.86      342.95     51.03 o 
  -9   1  19      166.58      118.97     41.43 o 
  -7   1  19     1847.72     2048.22     88.65 o 
  -5   1  19      674.09      653.97     56.56 o 
  -3   1  19     2316.31     2644.71    120.74 o 
  -1   1  19      191.98       93.84     63.62 o 
   1   1  19        0.01      -35.46     95.35 o 
   3   1  19      126.51      123.58     78.52 o 
   5   1  19       15.28      -93.84     69.96 o 
 -28   2  19      263.01      231.20    116.26 o 
 -26   2  19      137.46      189.47     66.12 o 
 -24   2  19      420.47      498.50     78.34 o 
 -22   2  19        0.86       -6.75     62.44 o 
 -20   2  19      239.31      227.65     65.44 o 
 -18   2  19     2360.53     2181.51    120.96 o 
 -16   2  19      719.08      560.39     77.57 o 
 -14   2  19      510.79      560.20     77.57 o 
 -12   2  19       18.48       50.89     38.50 o 
 -10   2  19      442.71      474.63     84.66 o 
  -8   2  19     1223.37     1204.23     71.49 o 
  -6   2  19      120.91      181.86     42.42 o 
  -4   2  19     7440.41     7759.62    220.72 o 
  -2   2  19       47.69       97.16     49.48 o 
   0   2  19     2606.36     2525.37    139.63 o 
   2   2  19        0.06       63.69     69.93 o 
   4   2  19      415.29      422.12     90.75 o 
 -29   3  19        7.94       30.97    105.75 o 
 -27   3  19      215.38      242.94     67.67 o 
 -25   3  19      940.80      951.53     97.49 o 
 -23   3  19      304.34      207.37     66.51 o 
 -21   3  19     1463.42     1114.35     94.82 o 
 -19   3  19     3675.30     3692.57    158.46 o 
 -17   3  19     3895.96     3358.14    175.84 o 
 -15   3  19      156.81      252.30     55.96 o 
 -13   3  19      376.92      404.47     61.82 o 
 -11   3  19      379.75      278.68     58.56 o 
  -9   3  19     2882.81     2906.77    131.39 o 
  -7   3  19     2528.55     2817.28    106.44 o 
  -5   3  19     4362.55     4292.87    219.60 o 
  -3   3  19      640.38      610.94     71.41 o 
  -1   3  19      392.79      379.89     61.14 o 
   1   3  19       21.17       54.91     64.86 o 
   3   3  19      189.48      152.48    123.01 o 
   5   3  19      679.08      606.57     97.54 o 
 -28   4  19      158.39       28.92     66.81 o 
 -26   4  19      790.96      897.57    132.69 o 
 -24   4  19       79.53      125.48     64.64 o 
 -22   4  19      429.09      395.79     96.12 o 
 -20   4  19      119.10      154.81     59.45 o 
 -18   4  19       93.79       95.51     48.61 o 
 -16   4  19       50.87      136.73     52.09 o 
 -14   4  19     1599.76     1584.32     96.02 o 
 -12   4  19       51.36       50.11     55.05 o 
 -10   4  19     1772.42     1864.43    102.99 o 
  -8   4  19     3912.49     4211.36    153.09 o 
  -6   4  19       67.13       66.25     44.09 o 
  -4   4  19     5548.67     4993.06    241.89 o 
  -2   4  19      226.35      224.55     57.39 o 
   0   4  19     1617.97     1889.65    109.15 o 
   2   4  19      360.84      336.27     91.69 o 
   4   4  19       11.54        5.05     66.31 o 
 -27   5  19        5.18      -15.40     58.56 o 
 -25   5  19      433.29      416.57     78.99 o 
 -23   5  19      642.28      804.83     89.90 o 
 -21   5  19      158.65      173.77     62.94 o 
 -19   5  19       49.38       -8.24     54.07 o 
 -17   5  19       37.54      -48.32     48.16 o 
 -15   5  19      988.47      939.95     81.91 o 
 -13   5  19     1574.65     1411.57     96.59 o 
 -11   5  19      412.60      237.71     67.81 o 
  -9   5  19     1251.55     1301.11    158.09 o 
  -7   5  19      659.12      657.25    136.72 o 
  -5   5  19      498.05      435.67    135.93 o 
  -3   5  19     1279.73     1369.16    140.36 o 
  -1   5  19      628.35      528.48     70.40 o 
   1   5  19       63.94        9.74     72.98 o 
   3   5  19      168.94      103.74     85.96 o 
 -26   6  19      349.80      290.75     77.12 o 
 -24   6  19       83.85      127.31     64.93 o 
 -22   6  19      560.95      664.49     71.07 o 
 -20   6  19      406.11      277.46     56.81 o 
 -18   6  19      774.68      712.38    105.67 o 
 -16   6  19        3.26       25.25     53.92 o 
 -14   6  19       28.20       -5.70     47.47 o 
 -12   6  19     2040.34     1850.97    106.48 o 
 -10   6  19      185.20      164.62     86.27 o 
  -8   6  19      201.90      313.44     74.08 o 
  -6   6  19      231.98      163.46     63.41 o 
  -4   6  19       94.54       65.34     62.79 o 
  -2   6  19       10.47       52.42    110.32 o 
   0   6  19        4.21      141.54     65.03 o 
   2   6  19      587.19      586.28     79.15 o 
 -23   7  19       16.31        6.29     47.51 o 
 -21   7  19      270.08      270.17     66.46 o 
 -19   7  19      126.11      186.83     54.51 o 
 -17   7  19        9.85       20.76     46.01 o 
 -15   7  19     1610.52     1830.66    108.25 o 
 -13   7  19       55.39       64.39     49.20 o 
 -11   7  19       53.92       21.00     55.98 o 
  -9   7  19      736.45      600.55     91.21 o 
  -7   7  19        6.59       75.68     58.17 o 
  -5   7  19      260.29      249.17     72.93 o 
  -3   7  19        2.38       73.56     58.18 o 
  -1   7  19       97.86      238.36     73.92 o 
 -22   8  19      430.69      698.98     77.43 o 
 -20   8  19      399.85      408.08     66.07 o 
 -18   8  19       82.04       53.26     48.95 o 
 -16   8  19      609.84      828.13     91.30 o 
 -14   8  19        2.33       -1.90     48.74 o 
 -12   8  19      400.34      351.17     79.42 o 
 -10   8  19      234.21      339.64     91.81 o 
  -8   8  19     2088.17     2307.82    154.22 o 
  -6   8  19       43.92      102.67     86.89 o 
  -4   8  19     1476.45     1979.42    220.99 o 
  -2   8  19        2.15       52.34     61.33 o 
 -17   9  19       86.23       43.82     50.32 o 
 -15   9  19      674.91      746.69     87.59 o 
 -13   9  19       57.10       39.83     62.42 o 
 -11   9  19       16.22       41.13     88.72 o 
  -9   9  19     1038.65     1162.42    122.60 o 
  -7   9  19       74.96      242.47     76.31 o 
 -28   0  20     1278.05     1226.85    234.50 o 
 -26   0  20     1809.10     2144.84    268.82 o 
 -24   0  20     9654.16     9205.65    523.34 o 
 -22   0  20     6827.16     6872.06    434.69 o 
 -20   0  20     1518.30     1023.80    183.03 o 
 -18   0  20     7844.56     7424.00    423.25 o 
 -16   0  20     3465.47     3335.22    205.90 o 
 -14   0  20      103.78      123.23    120.11 o 
 -12   0  20    33087.65    31430.97    871.78 o 
 -10   0  20    28272.03    29349.37    817.06 o 
  -8   0  20     2715.05     2573.89    150.98 o 
  -6   0  20     1208.72     1351.67    101.56 o 
  -4   0  20     7311.67     7719.65    340.30 o 
  -2   0  20     3789.73     4302.20    252.40 o 
   0   0  20     3184.55     3410.69    230.16 o 
   2   0  20     1835.87     1954.39    194.42 o 
   4   0  20     3142.34     3669.84    262.60 o 
 -29   1  20     2302.77     2576.72    340.31 o 
 -27   1  20     2436.24     2494.45    204.24 o 
 -25   1  20     3932.78     3855.17    237.69 o 
 -23   1  20     9771.21     9530.60    377.89 o 
 -21   1  20     1261.54     1225.00     99.23 o 
 -19   1  20     3170.02     3308.26    150.94 o 
 -17   1  20     7464.94     7220.20    357.07 o 
 -15   1  20      249.06      208.98     52.64 o 
 -13   1  20     4085.12     3847.42    177.91 o 
 -11   1  20    13187.08    13144.58    302.61 o 
  -9   1  20    10767.78    11121.88    242.62 o 
  -7   1  20     1995.75     2211.10     96.42 o 
  -5   1  20     1860.28     1775.53    114.22 o 
  -3   1  20     8609.85     9230.27    271.31 o 
  -1   1  20     3391.82     3089.32    176.88 o 
   1   1  20     1621.08     1785.34    128.10 o 
   3   1  20     7788.11     7959.88    275.64 o 
 -28   2  20     1835.46     1862.98    185.67 o 
 -26   2  20     1088.34     1054.90    150.64 o 
 -24   2  20     9118.39     8202.14    316.74 o 
 -22   2  20     1435.85     1637.80    112.74 o 
 -20   2  20     5593.14     5483.25    202.37 o 
 -18   2  20     3516.00     3185.45    165.06 o 
 -16   2  20     7416.41     7676.54    347.35 o 
 -14   2  20     1045.25     1089.43    122.04 o 
 -12   2  20      259.37      238.99     47.20 o 
 -10   2  20    11306.70    12253.15    262.44 o 
  -8   2  20      174.91      172.07     46.38 o 
  -6   2  20     6125.20     6711.04    200.85 o 
  -4   2  20     5645.92     5470.96    180.79 o 
  -2   2  20     2179.64     2193.48    112.78 o 
   0   2  20     3172.52     3370.01    186.57 o 
   2   2  20     2773.08     2311.77    144.94 o 
 -27   3  20     3552.50     3265.74    165.82 o 
 -25   3  20     1936.96     2113.82    159.86 o 
 -23   3  20     4116.68     3607.73    167.47 o 
 -21   3  20     6921.01     6211.37    219.74 o 
 -19   3  20     3672.45     4387.29    178.92 o 
 -17   3  20    12340.49    12591.49    344.86 o 
 -15   3  20     4006.85     4138.92    150.65 o 
 -13   3  20     7410.19     7060.76    209.34 o 
 -11   3  20     2716.23     2879.10    165.52 o 
  -9   3  20     7647.01     8214.63    305.45 o 
  -7   3  20     5389.24     5303.78    219.18 o 
  -5   3  20     1079.45      917.78    107.32 o 
  -3   3  20     4629.59     5099.53    241.06 o 
  -1   3  20      580.31      466.01     67.70 o 
   1   3  20     1642.58     2162.43    159.62 o 
   3   3  20     2918.37     2827.08    158.76 o 
 -26   4  20     3830.51     3622.16    179.02 o 
 -24   4  20     3241.62     2776.45    148.08 o 
 -22   4  20     1310.38     1742.03    118.38 o 
 -20   4  20     5022.87     4242.48    178.03 o 
 -18   4  20     6422.08     6226.47    240.81 o 
 -16   4  20     6643.70     6955.39    242.30 o 
 -14   4  20     6446.72     6383.07    196.95 o 
 -12   4  20     5738.77     5596.45    230.37 o 
 -10   4  20     3291.86     3500.99    142.79 o 
  -8   4  20     6062.72     6322.48    236.18 o 
  -6   4  20    10157.44    10993.15    337.56 o 
  -4   4  20     1576.88     1734.82    117.54 o 
  -2   4  20       87.81      147.01     71.00 o 
   0   4  20     4395.95     5167.11    184.19 o 
   2   4  20     2143.78     2152.59    165.32 o 
 -25   5  20      275.00      366.32     92.41 o 
 -23   5  20     2179.94     2081.33    157.59 o 
 -21   5  20     3189.42     3027.49    154.08 o 
 -19   5  20     5548.50     5719.19    176.68 o 
 -17   5  20     2908.95     2875.83    130.74 o 
 -15   5  20     1677.16     1764.81    125.90 o 
 -13   5  20     6390.70     6558.60    202.31 o 
 -11   5  20     1337.31     1568.35    103.19 o 
  -9   5  20     1291.47     1433.48    173.40 o 
  -7   5  20     9903.71     9840.85    320.54 o 
  -5   5  20     3867.46     4551.95    201.97 o 
  -3   5  20      891.69     1093.36    107.18 o 
  -1   5  20     4711.87     4425.60    255.95 o 
   1   5  20     3777.36     4413.74    182.86 o 
 -24   6  20     1516.89     1549.06    120.47 o 
 -22   6  20     1860.43     2300.89    138.34 o 
 -20   6  20     9654.02     9932.69    387.60 o 
 -18   6  20     2653.91     2555.84    137.81 o 
 -16   6  20     3171.45     3132.24    139.18 o 
 -14   6  20     6459.53     6434.25    203.58 o 
 -12   6  20      703.97      716.16     91.03 o 
 -10   6  20      563.68      668.68     91.41 o 
  -8   6  20     2141.80     1833.02    266.90 o 
  -6   6  20    13814.12    13985.73    505.19 o 
  -4   6  20     1350.91     1035.88    156.23 o 
  -2   6  20     1498.85     1758.47    135.85 o 
   0   6  20     6464.15     7477.85    281.65 o 
 -23   7  20     2710.59     2962.91    134.38 o 
 -21   7  20     8518.15     8881.48    256.75 o 
 -19   7  20      502.12      615.11     73.88 o 
 -17   7  20     5790.25     5242.84    185.66 o 
 -15   7  20     3837.38     3530.43    150.78 o 
 -13   7  20     6432.28     6436.19    242.30 o 
 -11   7  20       12.89      -55.17     52.15 o 
  -9   7  20     1574.84     1626.06    140.61 o 
  -7   7  20     9390.74     9118.61    318.99 o 
  -5   7  20     2978.07     2820.45    176.09 o 
  -3   7  20     2698.33     2885.77    169.74 o 
 -20   8  20     7860.51     7681.31    225.52 o 
 -18   8  20      501.95      405.72     65.74 o 
 -16   8  20     2460.58     2586.13    133.59 o 
 -14   8  20     7882.97     7717.11    236.68 o 
 -12   8  20     1183.24     1263.57    120.61 o 
 -10   8  20     3143.78     3174.57    213.63 o 
  -8   8  20     2771.23     2852.47    175.60 o 
  -6   8  20     3507.22     4042.27    400.72 o 
 -13   9  20     4032.09     4048.38    319.92 o 
 -27   1  21       93.48      270.73    116.26 o 
 -25   1  21       97.32      170.09    108.17 o 
 -23   1  21      565.89      533.53    120.88 o 
 -21   1  21       23.56        4.77     89.32 o 
 -19   1  21     3086.47     2947.50    150.91 o 
 -17   1  21       26.74      -69.29     82.08 o 
 -15   1  21        0.37       55.98     59.71 o 
 -13   1  21        0.50       77.26     46.02 o 
 -11   1  21     1145.68     1271.75     85.38 o 
  -9   1  21      147.58      225.12     67.70 o 
  -7   1  21     1511.08     1550.67     82.67 o 
  -5   1  21       99.38      140.92     52.51 o 
  -3   1  21        8.01       62.58     68.11 o 
  -1   1  21      290.59      256.79     75.52 o 
   1   1  21        8.79      -35.14     73.29 o 
 -28   2  21       19.73      -91.51     97.06 o 
 -26   2  21      226.09      393.11    120.31 o 
 -24   2  21      461.44      524.75    124.40 o 
 -22   2  21        4.35      -13.62     58.80 o 
 -20   2  21      383.19      313.50     76.17 o 
 -18   2  21     1572.66     1369.48    106.19 o 
 -16   2  21       30.61        7.79     58.05 o 
 -14   2  21        0.50       35.91     57.12 o 
 -12   2  21      730.46      671.36     78.53 o 
 -10   2  21      573.64      672.19     63.72 o 
  -8   2  21      515.64      545.40     88.86 o 
  -6   2  21      926.89      988.94    106.08 o 
  -4   2  21     2270.11     2493.35    122.85 o 
  -2   2  21        1.85       35.83     70.84 o 
   0   2  21      756.54      460.03    193.55 o 
 -27   3  21     1129.02     1264.57    164.35 o 
 -25   3  21      453.56      507.99     84.72 o 
 -23   3  21     1561.63     1243.06    143.80 o 
 -21   3  21       51.97      121.13     64.01 o 
 -19   3  21     2949.54     2779.74    157.72 o 
 -17   3  21       92.00       93.09     62.56 o 
 -15   3  21      194.45      295.13     83.80 o 
 -13   3  21     1358.93     1414.46    118.05 o 
 -11   3  21      213.23      306.39     76.36 o 
  -9   3  21     2280.70     2445.88    118.72 o 
  -7   3  21      619.94      599.12     71.54 o 
  -5   3  21     1087.49     1277.79     93.24 o 
  -3   3  21      699.54      536.45     71.56 o 
  -1   3  21      939.46      755.26    120.05 o 
   1   3  21     1457.91     1406.64    144.34 o 
 -26   4  21       66.44       48.65     61.63 o 
 -24   4  21     1217.24     1341.33    112.94 o 
 -22   4  21       44.05        6.56     64.23 o 
 -20   4  21     1369.92     1631.96    208.73 o 
 -18   4  21        6.98      -23.00     55.28 o 
 -16   4  21      115.24       29.05     60.69 o 
 -14   4  21        3.58       -5.19     50.77 o 
 -12   4  21      478.67      393.78     68.68 o 
 -10   4  21     1132.01     1180.15     91.84 o 
  -8   4  21     3987.42     3771.64    242.56 o 
  -6   4  21      864.93     1000.83    108.55 o 
  -4   4  21      279.94      157.06     65.25 o 
  -2   4  21      169.18      234.48     60.92 o 
   0   4  21      181.04      395.27    103.06 o 
 -25   5  21        0.42       21.05     65.14 o 
 -23   5  21       24.11       48.39     58.35 o 
 -21   5  21       46.33       56.86     61.38 o 
 -19   5  21      554.88      647.84     84.44 o 
 -17   5  21      284.88      282.61     67.55 o 
 -15   5  21       96.18       45.84     55.76 o 
 -13   5  21        0.13      -79.39     44.39 o 
 -11   5  21      999.13      873.53     96.63 o 
  -9   5  21     2049.52     2294.94    145.97 o 
  -7   5  21        6.44        7.87     77.68 o 
  -5   5  21        1.24       58.04     54.85 o 
  -3   5  21      582.01      708.23     98.18 o 
  -1   5  21      144.61      279.15     76.50 o 
 -22   6  21       18.97       75.49     69.02 o 
 -20   6  21       26.01       85.44     62.19 o 
 -18   6  21      230.19      198.25     63.66 o 
 -16   6  21       10.20       49.87     55.33 o 
 -14   6  21       69.51       31.88     54.49 o 
 -12   6  21      365.16      431.55     81.41 o 
 -10   6  21     1435.42     1374.05    213.99 o 
  -8   6  21      161.25      127.76    159.30 o 
  -6   6  21        0.19       15.45     55.28 o 
  -4   6  21      319.44      395.28    173.38 o 
 -21   7  21      153.03      178.40     58.62 o 
 -19   7  21      277.31      294.83     73.95 o 
 -17   7  21       95.67      160.10     60.24 o 
 -15   7  21      674.98      447.93     78.43 o 
 -13   7  21       10.44      135.25     76.88 o 
 -11   7  21      353.42      214.74    187.33 o 
  -9   7  21      128.39      164.91    104.71 o 
  -7   7  21       95.47      177.22     69.56 o 
  -5   7  21      208.57      335.73     92.75 o 
 -16   8  21     1375.59     1606.09    160.48 o 
 -14   8  21       94.74      136.10     91.95 o 
 -12   8  21       34.32       44.03     61.92 o 
 -10   8  21      976.41     1464.22    133.31 o 
 -26   0  22     8844.88    10675.58    597.70 o 
 -24   0  22     4859.61     4675.75    374.63 o 
 -22   0  22      159.29      -82.93    131.55 o 
 -20   0  22    14156.54    14256.03    683.49 o 
 -18   0  22     2867.85     3137.18    274.54 o 
 -16   0  22     2022.79     1744.88    143.53 o 
 -14   0  22     3212.05     3755.65    353.18 o 
 -12   0  22     9834.15    11332.11    434.69 o 
 -10   0  22     4320.04     4434.35    214.99 o 
  -8   0  22        8.60       12.84     59.01 o 
  -6   0  22     2193.05     2539.49    251.66 o 
  -4   0  22     4505.53     4941.71    366.05 o 
  -2   0  22      858.80      966.61    185.89 o 
   0   0  22      188.84       30.90    173.02 o 
 -27   1  22     9878.73     9635.21    401.21 o 
 -25   1  22     3608.67     3196.16    218.28 o 
 -23   1  22      688.07      724.94    135.30 o 
 -21   1  22     2154.39     1956.35    168.84 o 
 -19   1  22     5980.11     6060.07    368.91 o 
 -17   1  22     5065.74     5196.50    267.54 o 
 -15   1  22       66.35       44.28     59.08 o 
 -13   1  22     7137.71     7012.56    203.01 o 
 -11   1  22     4172.27     4223.85    148.56 o 
  -9   1  22      892.59     1111.64     79.00 o 
  -7   1  22     3678.90     3932.35    166.76 o 
  -5   1  22     5763.61     6319.79    293.80 o 
  -3   1  22     2179.89     2426.48    162.72 o 
  -1   1  22      650.04      633.97    107.31 o 
 -26   2  22     2039.27     2233.65    263.10 o 
 -24   2  22     3906.02     3952.66    241.14 o 
 -22   2  22      117.42      -15.56     63.69 o 
 -20   2  22     4790.99     4692.22    193.96 o 
 -18   2  22     5704.48     5832.55    264.70 o 
 -16   2  22      688.69      418.86    100.07 o 
 -14   2  22     7057.43     8156.64    264.81 o 
 -12   2  22      851.72      813.03     88.99 o 
 -10   2  22     2234.18     2291.13    127.22 o 
  -8   2  22     3207.81     2953.37    145.61 o 
  -6   2  22     9105.62     9266.73    257.82 o 
  -4   2  22     8319.97     8980.23    317.40 o 
  -2   2  22     1195.69     1440.50    135.10 o 
 -25   3  22     2862.34     2352.72    144.73 o 
 -23   3  22     2732.24     2373.11    142.74 o 
 -21   3  22     3551.88     3467.79    167.43 o 
 -19   3  22     3114.01     2646.31    146.55 o 
 -17   3  22     9107.71     9721.53    362.94 o 
 -15   3  22     3382.69     3645.27    212.78 o 
 -13   3  22     8446.89     7853.51    258.74 o 
 -11   3  22     3866.89     4060.95    172.90 o 
  -9   3  22      775.20      895.99    169.40 o 
  -7   3  22     9542.78     9591.04    436.95 o 
  -5   3  22     3658.90     4050.14    162.41 o 
  -3   3  22     2540.72     2776.73    177.62 o 
 -24   4  22     3515.93     3467.16    170.63 o 
 -22   4  22      904.84      898.63     99.28 o 
 -20   4  22     5259.99     4831.25    198.42 o 
 -18   4  22     4361.37     4316.19    184.52 o 
 -16   4  22    10243.70    10687.72    384.07 o 
 -14   4  22     7711.65     8504.25    276.82 o 
 -12   4  22     2662.27     3023.17    249.73 o 
 -10   4  22     5895.45     6164.85    239.06 o 
  -8   4  22     6385.56     6436.16    247.68 o 
  -6   4  22     3058.75     3471.64    291.90 o 
  -4   4  22     1233.76     1379.95    118.56 o 
 -23   5  22     4869.46     4765.52    204.47 o 
 -21   5  22     3147.33     3258.85    195.78 o 
 -19   5  22     1884.46     1808.38    137.27 o 
 -17   5  22     5604.14     5906.13    385.72 o 
 -15   5  22     2249.31     2523.03    148.94 o 
 -13   5  22     3131.17     3468.71    153.90 o 
 -11   5  22     1954.57     2075.24    141.91 o 
  -9   5  22     4500.17     4997.92    218.98 o 
  -7   5  22     3373.61     3666.87    220.27 o 
  -5   5  22      613.71      678.40    174.06 o 
 -20   6  22     3598.82     3327.13    167.44 o 
 -18   6  22     1115.34     1127.41     97.93 o 
 -16   6  22     2674.33     2496.58    131.77 o 
 -14   6  22     3104.08     3529.99    159.20 o 
 -12   6  22      611.18      790.84    131.08 o 
 -10   6  22     3637.87     4097.59    252.21 o 
  -8   6  22     3975.45     4393.73    304.26 o 
  -6   6  22      130.96       87.18     69.10 o 
 -17   7  22     4382.45     4221.43    172.72 o 
 -15   7  22     3624.09     3745.14    303.05 o 
 -13   7  22      662.97      524.55     99.48 o 
 -11   7  22     1123.00     1333.21    142.36 o 
 -25   1  23      382.40      375.02    127.26 o 
 -23   1  23      344.86      432.52    117.08 o 
 -21   1  23       46.87        8.88     90.08 o 
 -19   1  23      655.00      581.17    120.31 o 
 -17   1  23        6.32      -20.09     59.26 o 
 -15   1  23      273.89      264.83     73.19 o 
 -13   1  23       13.77     -112.58     85.85 o 
 -11   1  23       17.71       -6.92     46.72 o 
  -9   1  23      728.40      805.05     85.99 o 
  -7   1  23      468.92      408.53     74.72 o 
  -5   1  23       38.35       84.69    107.24 o 
  -3   1  23      583.34      559.38    114.24 o 
 -24   2  23      201.39      315.00    115.21 o 
 -22   2  23       43.42     -146.70     90.01 o 
 -20   2  23       10.35      -84.98     88.36 o 
 -18   2  23       63.99        4.39     65.48 o 
 -16   2  23      533.11      644.79     88.22 o 
 -14   2  23        1.38      -11.70     69.37 o 
 -12   2  23      201.78      243.52     66.77 o 
 -10   2  23     1589.34     1926.13    149.69 o 
  -8   2  23      457.04      625.69     88.83 o 
  -6   2  23     1070.63     1234.03    103.57 o 
  -4   2  23      205.56      397.70     95.71 o 
 -25   3  23      680.92      883.23    151.57 o 
 -23   3  23      129.83      129.80     74.98 o 
 -21   3  23      466.45      383.49     91.61 o 
 -19   3  23        0.49       -0.28     67.64 o 
 -17   3  23        0.04      -40.77     62.64 o 
 -15   3  23      364.33      371.58     80.17 o 
 -13   3  23       22.57       30.63     59.06 o 
 -11   3  23     2872.99     2894.74    182.08 o 
  -9   3  23      515.57      424.32     88.75 o 
  -7   3  23        6.44       23.49     57.58 o 
  -5   3  23      428.69      394.40     80.22 o 
 -22   4  23      196.40      185.59     74.54 o 
 -20   4  23      291.81      249.48     80.98 o 
 -18   4  23       16.34      -35.28     69.65 o 
 -16   4  23      817.51      850.38    132.36 o 
 -14   4  23     2071.19     2301.80    140.24 o 
 -12   4  23      225.41      356.68     90.01 o 
 -10   4  23      710.30      892.67    124.80 o 
  -8   4  23        6.14       72.29     62.53 o 
  -6   4  23       27.12      -51.92     72.02 o 
 -21   5  23      237.14      236.56     85.80 o 
 -19   5  23       55.12       46.79     67.73 o 
 -17   5  23        6.48      -11.37    105.81 o 
 -15   5  23     1423.27     1503.19    121.70 o 
 -13   5  23      257.50      267.60     81.27 o 
 -11   5  23      619.53      760.91    101.40 o 
  -9   5  23       93.64      220.10     74.60 o 
  -7   5  23      215.22      232.56    155.25 o 
 -18   6  23      291.63      223.87     76.54 o 
 -16   6  23      338.33      357.41     99.60 o 
 -14   6  23       87.56       76.35     66.89 o 
 -12   6  23        4.23       65.78     66.06 o 
 -24   0  24     5568.86     6580.37    443.27 o 
 -22   0  24      410.79      526.20    185.89 o 
 -20   0  24     5852.12     5344.94    386.07 o 
 -18   0  24     2165.15     1864.58    225.92 o 
 -16   0  24      190.75       22.88    114.39 o 
 -14   0  24     2536.64     2742.53    248.80 o 
 -12   0  24      463.69      539.82    221.63 o 
 -10   0  24      890.26      954.17    117.25 o 
  -8   0  24      182.66      277.40    125.83 o 
  -6   0  24     2843.00     2942.72    294.56 o 
 -23   1  24      689.48      765.39    132.44 o 
 -21   1  24     8493.00     8742.44    360.92 o 
 -19   1  24     2285.14     2279.05    179.97 o 
 -17   1  24     4113.66     4385.55    314.46 o 
 -15   1  24     1560.46     1729.13    122.51 o 
 -13   1  24     1626.29     1688.61    115.73 o 
 -11   1  24     1998.85     2646.16    139.45 o 
  -9   1  24     2286.78     2452.96    137.99 o 
  -7   1  24     3245.80     3649.32    224.22 o 
 -22   2  24     3690.34     3818.17    231.37 o 
 -20   2  24     5976.09     5385.92    221.09 o 
 -18   2  24     3583.20     3985.79    185.73 o 
 -16   2  24     1561.50     1630.28    124.54 o 
 -14   2  24     8399.63     9320.12    292.16 o 
 -12   2  24     2064.93     2573.74    140.08 o 
 -10   2  24      920.54      911.89    115.42 o 
  -8   2  24     8180.36     9617.23    362.50 o 
 -21   3  24     6477.54     6872.19    527.76 o 
 -19   3  24      646.67      731.76    100.35 o 
 -17   3  24     1107.67     1084.05    111.52 o 
 -15   3  24     7444.13     8010.48    273.39 o 
 -13   3  24     3388.18     3660.88    221.85 o 
 -11   3  24     1066.43     1220.31    130.51 o 
  -9   3  24     1991.32     2507.00    173.39 o 
 -20   4  24     2839.56     2557.84    151.27 o 
 -18   4  24     2001.78     2157.45    144.62 o 
 -16   4  24     3340.74     3347.55    174.19 o 
 -14   4  24     6063.06     6761.73    244.39 o 
 -12   4  24     1267.27     1468.43    143.83 o 
 -10   4  24     3313.84     3331.05    204.08 o 
 -17   5  24     6682.22     6365.50    246.18 o 
 -15   5  24     3324.49     3407.13    218.49 o 
 -13   5  24     3230.79     3309.15    210.26 o 
 -21   1  25       52.82       38.50    112.96 o 
 -19   1  25        5.27     -152.41     77.63 o 
 -17   1  25       51.65      106.73     87.11 o 
 -15   1  25      278.93      335.14     79.02 o 
 -13   1  25       26.96       90.13     63.10 o 
 -11   1  25      115.83       38.38    153.00 o 
 -20   2  25        3.49       38.61    118.68 o 
 -18   2  25      197.27      193.00     95.39 o 
 -16   2  25      278.11      244.73     77.16 o 
 -14   2  25      331.76      451.49     81.08 o 
 -12   2  25      491.68      463.27    104.38 o 
 -17   3  25      125.04      180.24     75.22 o 
 -15   3  25        2.49      -83.06     69.40 o 
 -13   3  25      717.57      749.26    114.75 o 
                                                 
